# Supplementary material for: Detoxification, Apoptosis, and Immune Transcriptomic Responses of the Gill Tissue of Bay Scallop Following Exposure to the Algicide Thiazolidinedione 49
Source: Biomolecules. 2019 Jul 27;9(8):310. doi: 10.3390/biom9080310 (PMC6722943; doi:10.3390/biom9080310)
Supplement: Supplementary file 1 [file biomolecules-09-00310-s001.zip]

Archive with 2 entries (2 files):
- Supplementary file 2.xls
- Supplementary file 1.xlsx
