# Supplementary material for: Detoxification, Apoptosis, and Immune Transcriptomic Responses of the Gill Tissue of Bay Scallop Following Exposure to the Algicide Thiazolidinedione 49
Source: Biomolecules. 2019 Jul 27;9(8):310. doi: 10.3390/biom9080310 (PMC6722943; doi:10.3390/biom9080310)
Supplement: Supplementary file 1 [file biomolecules-09-00310-s001.zip › Supplementary file 2.xls]

GeneID	Length	CN-Expression	TD-Expression	log2FoldChange(TD/CN)	Pvalue	FDR	Up/Down-Regulation(TD/CN)	Nr	Nt	Swissprot	KEGG	COG	Interpro	GO
CL131.Contig6_All	830	0.01	46.64	12.1873520732005	1.413834e-112	1.22194409926154e-110	Up	gi|548344985|ref|XP_005724908.1|/7.1246e-78/PREDICTED: calmodulin-like isoform X1 [Pundamilia nyererei]	gi|294860883|gb|GQ403698.1|/1e-133/Chlamys farreri calmodulin-1 (cam) mRNA, complete cds	sp|Q95NR9|CALM_METSE/3e-79/Calmodulin OS=Metridium senile PE=1 SV=3	smm:Smp_026560.2/2e-77/calmodulin; K02183 calmodulin	SPAC3A12.14/5e-61/---	PS00018/-/EF-hand calcium-binding domain.	NA
Unigene44545_All	567	0.01	27.33	11.4162697445232	4.8629e-44	1.609829087802e-42	Up	gi|524908885|ref|XP_005109532.1|/7.33748e-24/PREDICTED: caveolin-1-like [Aplysia californica]	NA	sp|P51637|CAV3_MOUSE/4e-22/Caveolin-3 OS=Mus musculus GN=Cav3 PE=1 SV=1	lcm:102362893/4e-24/CAV3; caveolin 3; K12959 caveolin 3	NA	PTHR10844/1.8E-35/--	NA
CL177.Contig3_All	780	0.01	22.73	11.1503819688178	9.39358e-52	3.64946429626556e-50	Up	gi|405963848|gb|EKC29386.1|/7.58752e-31/hypothetical protein CGI_10012092 [Crassostrea gigas]	NA	NA	NA	NA	NA	NA
CL1395.Contig3_All	1082	0.01	21.36	11.0606959316876	1.151404e-68	5.78565061824687e-67	Up	gi|405976093|gb|EKC40613.1|/4.86837e-49/DPY30 domain-containing protein 1 [Crassostrea gigas]	NA	sp|Q32LH1|DYDC1_BOVIN/1e-14/DPY30 domain-containing protein 1 OS=Bos taurus GN=DYDC1 PE=2 SV=1	mze:101479888/3e-12/myosin light chain kinase, smooth muscle-like; K00907 myosin-light-chain kinase [EC:2.7.11.18]	PM0968/6e-12/---	PTHR23356:SF5/1.1E-25/--	NA
Unigene40573_All	594	0.01	18.67	10.8665062122262	7.10202e-32	1.70721985263158e-30	Up	NA	NA	NA	NA	NA	NA	NA
CL131.Contig5_All	1016	0.01	18.24	10.8328900141647	5.11904e-55	2.0991053220438e-53	Up	gi|529444582|ref|XP_005242003.1|/4.49681e-78/PREDICTED: calmodulin [Falco peregrinus]	gi|294860883|gb|GQ403698.1|/1e-130/Chlamys farreri calmodulin-1 (cam) mRNA, complete cds	sp|Q95NR9|CALM_METSE/5e-79/Calmodulin OS=Metridium senile PE=1 SV=3	fpg:101919099/9e-79/CALM1; calmodulin 1 (phosphorylase kinase, delta); K02183 calmodulin	SPAC3A12.14/9e-61/---	PS50222/16.885/EF-hand calcium-binding domain profile.	molecular_function:GO:0005509//calcium ion binding;
CL4705.Contig3_All	2280	0.01	16.70	10.7056323873614	3.891e-116	3.49183063897763e-114	Up	gi|573894905|ref|XP_006635201.1|/1.95719e-52/PREDICTED: L-xylulose reductase-like [Lepisosteus oculatus]	NA	sp|Q91X52|DCXR_MOUSE/9e-52/L-xylulose reductase OS=Mus musculus GN=Dcxr PE=2 SV=2	shr:100918643/2e-52/carbonyl reductase [NADPH] 2-like; K00081 carbonyl reductase 2 [EC:1.1.1.184]	TM1724/7e-34/---	PR00081/1.7E-35/Glucose/ribitol dehydrogenase family signature	NA
CL1864.Contig1_All	2630	0.01	15.62	10.609178738142	1.246888e-125	1.23540871365079e-123	Up	gi|405969074|gb|EKC34084.1|/0/Spermatogenesis-associated protein 18-like protein [Crassostrea gigas]	gi|524875820|ref|XM_005094576.1|/3e-16/PREDICTED: Aplysia californica mitochondria-eating protein-like (LOC101857320), mRNA	sp|Q503Q1|MIEAP_DANRE/9e-107/Mitochondria-eating protein OS=Danio rerio GN=spata18 PE=2 SV=2	tru:101067356/9e-07/clip1; CAP-GLY domain containing linker protein 1; K10421 CAP-Gly domain-containing linker protein 1	NA	PTHR21771/4.1E-166/--	NA
CL1255.Contig2_All	921	0.01	15.28	10.5774288280357	1.149354e-41	3.57918010044346e-40	Up	gi|524901846|ref|XP_005107327.1|/2.5106e-21/PREDICTED: uncharacterized protein LOC101861464 [Aplysia californica]	NA	sp|Q54TM7|DRKD_DICDI/2e-09/Probable serine/threonine-protein kinase drkD OS=Dictyostelium discoideum GN=drkD PE=2 SV=1	aqu:100634439/4e-09/tyrosine-protein kinase CSK-like; K05728 c-src tyrosine kinase [EC:2.7.10.2]	CPn0703/3e-09/---	SM00220/6.3E-9/Serine/Threonine protein kinases, catalytic domain	NA
Unigene42275_All	268	0.01	13.58	10.4072677642447	1.269088e-09	1.13076646572561e-08	Up	NA	gi|22758905|gb|AF526231.1|/5e-22/Argopecten irradians isolate iolsaicl534ct575cn599 ribosomal protein L17A mRNA, partial cds	NA	NA	NA	NA	NA
Unigene40482_All	281	0.01	13.22	10.3685064615077	6.4091e-10	5.86019563476562e-09	Up	gi|405973258|gb|EKC37982.1|/1.80449e-06/hypothetical protein CGI_10025562 [Crassostrea gigas]	NA	NA	NA	NA	PF14854/1.4E-7/Leucine rich adaptor protein	NA
CL112.Contig4_All	2135	0.01	13.17	10.3630396302565	7.12738e-86	4.52431586033898e-84	Up	gi|260809252|ref|XP_002599420.1|/5.39449e-89/hypothetical protein BRAFLDRAFT_106563 [Branchiostoma floridae] &gt;gi|229284698|gb|EEN55432.1| hypothetical protein BRAFLDRAFT_106563 [Branchiostoma floridae]	NA	NA	NA	NA	SM00213/4.7E-5/Ubiquitin homologues	NA
CL2108.Contig5_All	1268	0.01	13.04	10.3487281542311	1.12123e-49	4.17972521167883e-48	Up	gi|405975232|gb|EKC39813.1|/1.53195e-07/hypothetical protein CGI_10025367 [Crassostrea gigas]	NA	sp|Q28I13|CR032_XENTR/6e-06/UPF0729 protein C18orf32 homolog OS=Xenopus tropicalis GN=TEgg055k19.1 PE=3 SV=1	NA	NA	PF14975/1.2E-13/Domain of unknown function (DUF4512)	NA
CL2652.Contig5_All	1307	0.01	12.89	10.3320365483617	1.444142e-50	5.49282391848341e-49	Up	gi|524895178|ref|XP_005104074.1|/5.64723e-37/PREDICTED: uncharacterized protein C2orf50-like isoform X1 [Aplysia californica] &gt;gi|524895180|ref|XP_005104075.1| PREDICTED: uncharacterized protein C2orf50-like isoform X2 [Aplysia californica] &gt;gi|524895182|ref|XP_005104076.1| PREDICTED: uncharacterized protein C2orf50-like isoform X3 [Aplysia californica] &gt;gi|524895184|ref|XP_005104077.1| …	NA	sp|Q96LR7|CB050_HUMAN/3e-20/Uncharacterized protein C2orf50 OS=Homo sapiens GN=C2orf50 PE=2 SV=1	bfo:BRAFLDRAFT_117028/5e-26/hypothetical protein; K13696 abhydrolase domain-containing protein 1/3	NA	PF14945/2.3E-7/Normal lung function maintenance, Low in Lung Cancer 1 protein	NA
Unigene36426_All	1414	0.01	12.50	10.2877123795494	1.55834e-53	6.25317318e-52	Up	gi|45269081|gb|AAS55945.1|/0/actin [Ornithodoros moubata] &gt;gi|571351044|gb|AHF45922.1| beta-actin [Cydia pomonella]	gi|611993604|ref|XM_001370831.3|/1e-134/PREDICTED: Monodelphis domestica actin, gamma 1 (ACTG1), mRNA	sp|Q6NVA9|ACTB_XENTR/0.0/Actin, cytoplasmic 1 OS=Xenopus tropicalis GN=actb PE=2 SV=1	dya:Dyak_GE19434/0.0/dyak_GLEANR_3209; GE19434 gene product from transcript GE19434-RA; K05692 actin beta/gamma 1	SPBC32H8.12c/0.0/---	PR00190/1.9E-57/Actin signature	molecular_function:GO:0005524//ATP binding;
CL2938.Contig4_All	1390	0.01	10.95	10.0967151544885	4.0741e-46	1.40672888629379e-44	Up	NA	NA	NA	NA	NA	NA	NA
CL719.Contig4_All	1135	0.01	10.48	10.0334230015375	9.87074e-36	2.65446831842987e-34	Up	gi|405967546|gb|EKC32694.1|/3.44885e-101/Interferon-induced protein 44-like protein [Crassostrea gigas]	gi|260823821|ref|XM_002606821.1|/8e-06/Branchiostoma floridae hypothetical protein, mRNA	sp|P27473|IFI44_PANTR/3e-44/Interferon-induced protein 44 OS=Pan troglodytes GN=IFI44 PE=1 SV=1	xma:102225574/1e-42/uncharacterized LOC102225574; K07374 tubulin alpha	NA	PTHR14241/5.3E-91/--	NA
CL2652.Contig4_All	1302	0.01	10.42	10.0251395622785	4.50654e-41	1.38419029043193e-39	Up	gi|405962530|gb|EKC28196.1|/2.35654e-35/Uncharacterized protein C2orf50 [Crassostrea gigas]	NA	sp|Q96LR7|CB050_HUMAN/1e-19/Uncharacterized protein C2orf50 OS=Homo sapiens GN=C2orf50 PE=2 SV=1	bfo:BRAFLDRAFT_117028/3e-26/hypothetical protein; K13696 abhydrolase domain-containing protein 1/3	NA	PTHR31909:SF2/4.8E-38/--	NA
CL139.Contig2_All	691	0.01	10.30	10.0084286220706	6.74666e-21	1.1307096225537e-19	Up	gi|617419018|ref|XP_007557856.1|/3.86581e-75/PREDICTED: peptidyl-prolyl cis-trans isomerase-like 3 [Poecilia formosa]	gi|585669063|ref|XM_006817543.1|/2e-20/PREDICTED: Saccoglossus kowalevskii peptidyl-prolyl cis-trans isomerase-like 3-like (LOC100375720), mRNA	sp|Q5ZLV2|PPIL3_CHICK/1e-74/Peptidyl-prolyl cis-trans isomerase-like 3 OS=Gallus gallus GN=PPIL3 PE=2 SV=1	mze:101468539/8e-76/ppil3; peptidylprolyl isomerase (cyclophilin)-like 3; K12734 peptidyl-prolyl cis-trans isomerase-like 3 [EC:5.2.1.8]	SPAC21E11.05c/2e-39/---	PF00160/2.2E-49/Cyclophilin type peptidyl-prolyl cis-trans isomerase/CLD	NA
CL2203.Contig6_All	1838	0.01	10.05	9.97297978606629	3.32972e-56	1.39594783701493e-54	Up	gi|405957331|gb|EKC23550.1|/1.44251e-79/Interferon-induced protein 44-like protein [Crassostrea gigas]	NA	sp|Q53G44|IF44L_HUMAN/2e-39/Interferon-induced protein 44-like OS=Homo sapiens GN=IFI44L PE=2 SV=3	xma:102225574/2e-31/uncharacterized LOC102225574; K07374 tubulin alpha	NA	PF01926/6.9E-5/50S ribosome-binding GTPase	NA
CL900.Contig2_All	669	0.01	9.99	9.96434086779242	1.037214e-19	1.65020130535259e-18	Up	NA	NA	NA	NA	NA	NA	NA
CL948.Contig2_All	1189	0.01	9.99	9.96434086779242	9.87074e-36	2.65319823789474e-34	Up	gi|443731333|gb|ELU16502.1|/2.18429e-85/hypothetical protein CAPTEDRAFT_218894 [Capitella teleta]	NA	sp|P42125|ECI1_MOUSE/6e-73/Enoyl-CoA delta isomerase 1, mitochondrial OS=Mus musculus GN=Eci1 PE=1 SV=2	crg:105325600/4e-92/enoyl-CoA delta isomerase 1, mitochondrial-like; K13238 3,2-trans-enoyl-CoA isomerase, mitochondrial [EC:5.3.3.8]	SSO1311/4e-20/---	PS00166/-/Enoyl-CoA hydratase/isomerase signature.	NA
CL1690.Contig2_All	1296	0.01	9.61	9.90839262077375	1.637498e-37	4.57440888334162e-36	Up	gi|556106037|gb|ESO94689.1|/5.95836e-47/hypothetical protein LOTGIDRAFT_205439 [Lottia gigantea]	gi|524870059|ref|XM_005091759.1|/6e-07/PREDICTED: Aplysia californica BCL2/adenovirus E1B 19 kDa protein-interacting protein 3-like (LOC101853440), mRNA	sp|Q12983|BNIP3_HUMAN/4e-16/BCL2/adenovirus E1B 19 kDa protein-interacting protein 3 OS=Homo sapiens GN=BNIP3 PE=1 SV=2	crg:105340989/2e-41/BCL2/adenovirus E1B 19 kDa protein-interacting protein 3-like; K15464 BCL2/adenovirus E1B 19 kDa protein-interacting protein 3	NA	PTHR15186/1.0E-26/--	NA
CL538.Contig2_All	1684	0.01	8.99	9.81217730551445	4.0741e-46	1.4058648022113e-44	Up	gi|556116473|gb|ESP05125.1|/0/hypothetical protein LOTGIDRAFT_227818 [Lottia gigantea]	gi|524892785|ref|XM_005102861.1|/1e-17/PREDICTED: Aplysia californica CCR4-NOT transcription complex subunit 11-like (LOC101853711), mRNA	sp|Q9UKZ1|CNO11_HUMAN/1e-164/CCR4-NOT transcription complex subunit 11 OS=Homo sapiens GN=CNOT11 PE=1 SV=1	smm:Smp_172620/4e-50/hypothetical protein; K08740 DNA mismatch repair protein MSH4	NA	PTHR15975/1.3E-228/--	NA
Unigene41760_All	934	0.01	8.81	9.78299820892041	9.37686e-25	1.80401794890411e-23	Up	gi|405960808|gb|EKC26683.1|/5.90409e-50/E3 ubiquitin-protein ligase MARCH3 [Crassostrea gigas]	NA	sp|Q0IH10|MARH3_XENLA/1e-08/E3 ubiquitin-protein ligase MARCH3 OS=Xenopus laevis GN=march3 PE=2 SV=1	cmk:103187523/3e-08/E3 ubiquitin-protein ligase MARCH3-like; K10658 E3 ubiquitin-protein ligase MARCH3 [EC:2.3.2.27]	SPBC14F5.07/9e-07/---	SM00744/1.1E-8/The RING-variant domain is a C4HC3 zinc-finger like motif found in a number of cellular and viral proteins. Some of these proteins have been shown both in vivo and in vitro to have ubiquitin E3 ligase activity.	NA
Unigene37188_All	229	0.01	8.31	9.69870466677034	3.58024e-05	0.000198060780620384	Up	NA	NA	NA	NA	NA	NA	NA
CL1850.Contig3_All	3709	0.01	8.26	9.68999797141944	1.773294e-94	1.24214601411471e-92	Up	gi|556946135|ref|XP_005986344.1|/9.27766e-66/PREDICTED: collagen alpha-1(II) chain isoform X3 [Latimeria chalumnae]	gi|190608797|gb|EU685275.1|/1e-07/Drosophila virilis coiled-coil Y protein (CCY) mRNA, complete cds	sp|P02458|CO2A1_HUMAN/5e-66/Collagen alpha-1(II) chain OS=Homo sapiens GN=COL2A1 PE=1 SV=3	lcm:102359526/2e-66/COL2A1; collagen, type II, alpha 1; K04520 amyloid beta A4 protein; K05719 integrin beta 1; K06236 collagen, type I/II/III/V/XI/XXIV/XXVII, alpha; K06256 CD44 antigen; K06257 syndecan 1; K06493 integrin beta 3	XF0818/1e-09/---	PF01391/1.8E-8/Collagen triple helix repeat (20 copies)	NA
Unigene38287_All	277	0.01	8.25	9.68825030913318	2.32882e-06	1.51614845242786e-05	Up	NA	NA	NA	NA	NA	NA	NA
Unigene36088_All	486	0.01	8.24	9.68650052718322	1.063232e-11	1.1036631059867e-10	Up	NA	NA	NA	NA	NA	NA	NA
Unigene40462_All	1706	0.01	8.21	9.68123841177781	7.4761e-43	2.3985856413478e-41	Up	gi|405951686|gb|EKC19579.1|/7.84692e-16/hypothetical protein CGI_10008180 [Crassostrea gigas]	NA	sp|P30622|CLIP1_HUMAN/6e-11/CAP-Gly domain-containing linker protein 1 OS=Homo sapiens GN=CLIP1 PE=1 SV=2	cjc:100403827/2e-10/CLIP1; CAP-GLY domain containing linker protein 1; K10421 CAP-Gly domain-containing linker protein 1	TM1182/5e-07/---	NA	NA
CL505.Contig2_All	747	0.01	8.15	9.67065624911844	6.25226e-18	9.20680110825688e-17	Up	NA	NA	NA	NA	NA	NA	NA
Unigene40463_All	247	0.01	8.04	9.65105169117893	1.808084e-05	0.000104522065190368	Up	NA	NA	NA	NA	NA	NA	NA
CL1072.Contig1_All	1536	0.01	7.60	9.56985560833095	1.95454e-35	5.20142814400758e-34	Up	gi|405978359|gb|EKC42758.1|/1.04933e-32/hypothetical protein CGI_10018907 [Crassostrea gigas]	NA	sp|P53441|CATR_NAEGR/9e-18/Caltractin OS=Naegleria gruberi GN=CTN PE=2 SV=1	dre:100006257/7e-18/cetn2; centrin, EF-hand protein, 2; K10840 centrin-2	SPAC3A12.14/4e-14/---	PS50222/10.831/EF-hand calcium-binding domain profile.	NA
CL876.Contig5_All	1379	0.01	7.50	9.55074678538324	1.406296e-31	3.34758036813559e-30	Up	gi|405967947|gb|EKC33061.1|/2.9109e-39/Transgelin-2 [Crassostrea gigas]	NA	sp|Q4R5J4|TAGL3_MACFA/4e-07/Transgelin-3 OS=Macaca fascicularis GN=TAGLN3 PE=2 SV=1	NA	NA	PTHR18959:SF23/1.0E-18/--	NA
CL2306.Contig2_All	1758	0.01	7.24	9.49984588708321	5.37906e-39	1.56248620827301e-37	Up	gi|405978310|gb|EKC42711.1|/8.65861e-42/hypothetical protein CGI_10016824 [Crassostrea gigas]	gi|157361674|gb|EF608454.1|/2e-13/Crassostrea ariakensis large volume sphere B mRNA, 5' UTR	NA	NA	NA	NA	NA
CL4317.Contig6_All	443	0.01	7.18	9.48784003382305	2.51296e-09	2.17523985947612e-08	Up	NA	NA	NA	NA	NA	NA	NA
CL935.Contig1_All	1595	0.01	7.14	9.4797802640291	7.66362e-35	2.00245043888372e-33	Up	gi|405978602|gb|EKC42980.1|/2.08622e-31/Calcium-binding protein NCS-1 [Crassostrea gigas]	NA	sp|Q16982|NECX_APLCA/3e-26/Neurocalcin OS=Aplysia californica PE=2 SV=2	cmy:102932018/4e-24/NCALD; neurocalcin delta; K19695 neurocalcin delta	SPAC18B11.04/6e-23/---	PTHR23055/1.4E-32/--	NA
Unigene39467_All	473	0.01	7.12	9.4757334309664	6.4091e-10	5.85924198209927e-09	Up	NA	gi|193734852|gb|EU623933.1|/8e-07/Argopecten irradians clone HWDD051 microsatellite sequence	NA	NA	NA	NA	NA
CL177.Contig2_All	1069	0.01	7.06	9.46352437327118	1.119234e-22	2.00306873692259e-21	Up	gi|405963848|gb|EKC29386.1|/1.64697e-25/hypothetical protein CGI_10012092 [Crassostrea gigas]	NA	NA	NA	NA	NA	NA
CL1275.Contig3_All	1066	0.01	6.98	9.44708322620965	2.21624e-22	3.92138364472441e-21	Up	gi|524903283|ref|XP_005107845.1|/4.97041e-14/PREDICTED: mimitin, mitochondrial-like [Aplysia californica]	NA	NA	aec:105148944/7e-08/mimitin, mitochondrial; K18160 NADH dehydrogenase [ubiquinone] 1 alpha subcomplex assembly factor 2	NA	PF05071/4.5E-6/NADH ubiquinone oxidoreductase subunit NDUFA12	NA
CL2825.Contig1_All	1742	0.01	6.94	9.43879185257826	6.42052e-37	1.77070187805596e-35	Up	NA	NA	NA	NA	NA	NA	NA
Unigene36528_All	1128	0.01	6.86	9.42206476617281	1.441572e-23	2.66747799130435e-22	Up	gi|156349412|ref|XP_001622047.1|/2.43526e-06/predicted protein [Nematostella vectensis] &gt;gi|156208451|gb|EDO29947.1| predicted protein [Nematostella vectensis]	NA	NA	NA	NA	NA	NA
CL2147.Contig5_All	1234	0.01	6.83	9.41574176829009	1.207738e-25	2.39155112315827e-24	Up	NA	NA	NA	NA	NA	NA	NA
Unigene41120_All	270	0.01	6.73	9.39446269461032	3.58024e-05	0.000198216933793239	Up	gi|405959187|gb|EKC25248.1|/3.53068e-18/Laccase-6 [Crassostrea gigas]	NA	NA	NA	NA	NA	NA
Unigene40625_All	414	0.01	6.69	9.38586240064146	3.86336e-08	3.02110019599109e-07	Up	NA	NA	NA	NA	NA	NA	NA
Unigene45365_All	314	0.01	6.69	9.38586240064146	4.61136e-06	2.89449141988827e-05	Up	NA	NA	NA	NA	NA	NA	NA
Unigene45695_All	873	0.01	6.66	9.37937836707126	1.238032e-17	1.79809104694933e-16	Up	gi|490347309|gb|AGL11962.1|/4.51496e-126/synaptonemal complex protein 3 [Nodipecten subnodosus]	gi|490347308|gb|KC119411.1|/0.0/Nodipecten subnodosus synaptonemal complex protein 3 mRNA, complete cds	sp|Q60547|SYCP3_MESAU/8e-60/Synaptonemal complex protein 3 OS=Mesocricetus auratus GN=SYCP3 PE=2 SV=1	crg:105342691/2e-87/synaptonemal complex protein 3-like; K19528 synaptonemal complex protein 3	NA	PTHR19368/4.2E-86/--	NA
Unigene40661_All	416	0.01	6.65	9.37721053038855	3.86336e-08	3.02067972275574e-07	Up	NA	NA	NA	NA	NA	NA	NA
Unigene36493_All	2414	0.01	6.63	9.37286506011259	2.22018e-49	8.221837313118e-48	Up	gi|358640269|dbj|BAL21566.1|/4.83206e-57/shell matrix protein [Pinctada maxima]	gi|432872007|ref|XM_004072023.1|/2e-23/PREDICTED: Oryzias latipes uncharacterized LOC101172738 (LOC101172738), mRNA	sp|Q75JC9|Y8484_DICDI/2e-39/Uncharacterized protein DDB_G0271670 OS=Dictyostelium discoideum GN=DDB_G0271670 PE=4 SV=1	mze:101474573/5e-33/rpgr; retinitis pigmentosa GTPase regulator; K19607 X-linked retinitis pigmentosa GTPase regulator	YLR106c/4e-23/---	PS00484/-/Thyroglobulin type-1 repeat signature.	NA
CL3824.Contig2_All	2829	0.01	6.62	9.37068740680722	1.093792e-57	4.69419762994652e-56	Up	gi|524897406|ref|XP_005105164.1|/1.24684e-161/PREDICTED: FAS-associated factor 1-like [Aplysia californica]	NA	sp|Q9UNN5|FAF1_HUMAN/2e-151/FAS-associated factor 1 OS=Homo sapiens GN=FAF1 PE=1 SV=2	tca:664346/1e-108/Faf1; Fas (TNFRSF6) associated factor 1; K18726 FAS-associated factor 2	NA	SM00594/2.6E-15/--	NA
CL2482.Contig2_All	739	0.01	6.44	9.33091687811462	2.27182e-14	2.80805949306931e-13	Up	gi|405966922|gb|EKC32149.1|/1.32106e-10/hypothetical protein CGI_10022180 [Crassostrea gigas]	NA	NA	NA	NA	NA	NA
CL1985.Contig2_All	3460	0.01	6.39	9.319672120947	2.27994e-68	1.13749972753108e-66	Up	gi|556106354|gb|ESO95006.1|/1.44853e-113/hypothetical protein LOTGIDRAFT_188829 [Lottia gigantea]	gi|617601986|ref|XM_007523078.1|/6e-06/PREDICTED: Erinaceus europaeus transglutaminase 6 (TGM6), mRNA	sp|P22758|TGM1_RABIT/1e-103/Protein-glutamine gamma-glutamyltransferase K OS=Oryctolagus cuniculus GN=TGM1 PE=2 SV=2	crg:105341629/2e-114/protein-glutamine gamma-glutamyltransferase K-like; K05619 transglutaminase 1 [EC:2.3.2.13]	NA	PTHR11590/1.7E-204/--	NA
Unigene44009_All	343	0.01	6.35	9.31061278165953	2.32882e-06	1.51773143805104e-05	Up	NA	NA	NA	NA	NA	NA	NA
CL537.Contig2_All	1309	0.01	6.25	9.28771237954945	4.73546e-25	9.20196028640609e-24	Up	NA	gi|193734819|gb|EU623900.1|/2e-09/Argopecten irradians clone HWAD178 microsatellite sequence	NA	NA	NA	NA	NA
Unigene38621_All	765	0.01	6.20	9.27612440527424	2.27182e-14	2.80682436683528e-13	Up	NA	NA	NA	NA	NA	NA	NA
Unigene45049_All	430	0.01	6.15	9.2644426002266	7.64998e-08	5.84231343719413e-07	Up	NA	gi|603656879|emb|CT737163.14|/8e-19/Zebrafish DNA sequence from clone DKEYP-3G2 in linkage group 19, complete sequence	NA	NA	NA	NA	NA
CL3661.Contig1_All	697	0.01	6.02	9.2336196767597	1.369442e-12	1.52070592362127e-11	Up	NA	NA	NA	NA	NA	NA	NA
CL2060.Contig6_All	2968	0.01	6.00	9.22881869049588	5.11904e-55	2.100638634916e-53	Up	gi|405971474|gb|EKC36309.1|/1.88634e-98/Ras-related protein Rab-12 [Crassostrea gigas]	NA	sp|Q5U316|RAB35_RAT/6e-20/Ras-related protein Rab-35 OS=Rattus norvegicus GN=Rab35 PE=1 SV=1	ame:100577870/3e-23/ras-related protein Rab-35-like; K07876 Ras-related protein Rab-35	ECU03g1430/5e-21/---	SM00173/1.1E-7/Ras subfamily of RAS small GTPases	NA
Unigene38218_All	617	0.01	5.97	9.22158712126481	4.16886e-11	4.15613517444543e-10	Up	NA	NA	NA	NA	NA	NA	NA
CL4110.Contig2_All	6185	0.01	5.90	9.2045711442492	3.60586e-113	3.12608029444444e-111	Up	gi|405950979|gb|EKC18930.1|/4.26423e-58/Macrophage colony-stimulating factor 1 receptor 2 [Crassostrea gigas]	NA	sp|P42689|SRK3_SPOLA/7e-20/Tyrosine-protein kinase SRK3 (Fragment) OS=Spongilla lacustris GN=SRK3 PE=2 SV=1	crg:105341914/1e-18/tyrosine-protein kinase Yes-like; K05705 tyrosine-protein kinase Yes [EC:2.7.10.2]	YBR028c/6e-09/---	PTHR24418:SF216/5.1E-27/--	NA
Unigene36124_All	367	0.01	5.86	9.19475685442225	2.32882e-06	1.51861230365641e-05	Up	NA	NA	NA	NA	NA	NA	NA
CL1496.Contig2_All	702	0.01	5.77	9.17242750864548	2.71168e-12	2.94655239922631e-11	Up	gi|405978323|gb|EKC42724.1|/2.38832e-35/GTPase IMAP family member 7 [Crassostrea gigas]	NA	sp|Q8NHV1|GIMA7_HUMAN/9e-31/GTPase IMAP family member 7 OS=Homo sapiens GN=GIMAP7 PE=1 SV=1	NA	NA	PTHR10903/9.7E-56/--	NA
Unigene38168_All	388	0.01	5.77	9.17242750864548	1.176086e-06	7.94303430007213e-06	Up	gi|405977776|gb|EKC42210.1|/2.91266e-17/Glioma pathogenesis-related protein 1 [Crassostrea gigas]	NA	sp|Q6UXB8|PI16_HUMAN/2e-17/Peptidase inhibitor 16 OS=Homo sapiens GN=PI16 PE=1 SV=1	spu:574641/9e-07/probable G-protein coupled receptor 128; K10401 kinesin family member 18/19	NA	PTHR10334/1.7E-22/--	NA
CL1596.Contig4_All	942	0.01	5.69	9.15228484230658	3.76882e-16	5.12526676252723e-15	Up	gi|198427197|ref|XP_002127969.1|/1.59893e-10/PREDICTED: cytochrome c oxidase assembly protein COX11, mitochondrial-like [Ciona intestinalis]	NA	sp|A3KMZ6|COX11_BOVIN/3e-10/Cytochrome c oxidase assembly protein COX11, mitochondrial OS=Bos taurus GN=COX11 PE=2 SV=1	cin:100181516/3e-11/cytochrome c oxidase assembly protein COX11, mitochondrial-like; K02258 cytochrome c oxidase assembly protein subunit 11	SPAC1420.04c_2/1e-06/---	NA	cellular_component:GO:0016021//integral component of membrane;molecular_function:GO:0005507//copper ion binding;
CL4320.Contig2_All	844	0.01	5.68	9.14974711950468	2.27182e-14	2.8055903266652e-13	Up	gi|556962837|ref|XP_005991478.1|/1.81617e-44/PREDICTED: partner of Y14 and mago isoform X2 [Latimeria chalumnae]	NA	sp|B1WB17|WIBG_XENTR/3e-45/Partner of Y14 and mago OS=Xenopus tropicalis GN=wibg PE=2 SV=1	crg:105330886/6e-56/partner of Y14 and mago-like; K14294 partner of Y14 and mago	NA	PTHR22959/1.7E-67/--	NA
CL1493.Contig1_All	300	0.01	5.66	9.14465824283188	7.08938e-05	0.000375688321516838	Up	NA	NA	NA	NA	NA	NA	NA
CL2050.Contig3_All	559	0.01	5.66	9.14465824283188	2.51296e-09	2.17256181717452e-08	Up	NA	NA	NA	NA	NA	NA	NA
CL3266.Contig2_All	1137	0.01	5.65	9.14210705730255	2.05382e-19	3.2228910603352e-18	Up	gi|565306261|gb|ETE61035.1|/1.10236e-06/Macrophage mannose receptor 1, partial [Ophiophagus hannah]	NA	NA	amj:102567543/4e-07/macrophage mannose receptor 1-like; K06560 mannose receptor, C type	NA	SM00034/1.5E-9/C-type lectin (CTL) or carbohydrate-recognition domain (CRD)	NA
CL2969.Contig2_All	991	0.01	5.62	9.13442632022093	4.85424e-17	6.85007522532027e-16	Up	gi|405950995|gb|EKC18945.1|/1.1852e-75/Non-structural maintenance of chromosomes element 1-like protein [Crassostrea gigas]	NA	sp|Q6PAF4|NSE1_XENLA/8e-45/Non-structural maintenance of chromosomes element 1 homolog OS=Xenopus laevis GN=nsmce1 PE=2 SV=1	NA	NA	PF07574/7.0E-30/Nse1 non-SMC component of SMC5-6 complex	biological_process:GO:0006281//DNA repair;
CL4564.Contig1_All	1222	0.01	5.62	9.13442632022093	6.74666e-21	1.13037239928422e-19	Up	gi|405969932|gb|EKC34875.1|/2.28901e-45/hypothetical protein CGI_10027584 [Crassostrea gigas]	NA	NA	NA	NA	PF01926/3.4E-5/50S ribosome-binding GTPase	NA
Unigene44537_All	280	0.01	5.57	9.12153351734003	0.0001403792	0.000704630333952823	Up	NA	NA	NA	NA	NA	NA	NA
Unigene39841_All	281	0.01	5.55	9.11634396123747	0.0001403792	0.000703373412201213	Up	NA	NA	NA	NA	NA	NA	NA
CL3263.Contig1_All	1459	0.01	5.38	9.07146236255663	3.6766e-24	6.95434460606061e-23	Up	gi|405949983|gb|EKC17992.1|/3.39953e-110/phosphatase PTC7-like protein [Crassostrea gigas]	gi|585691339|ref|XM_006894664.1|/2e-06/PREDICTED: Elephantulus edwardii PTC7 protein phosphatase homolog (S. cerevisiae) (PPTC7), mRNA	sp|Q6GR25|PPTC7_XENLA/2e-88/Protein phosphatase PTC7 homolog OS=Xenopus laevis GN=pptc7 PE=2 SV=1	crg:105318648/7e-111/protein phosphatase PTC7 homolog; K17508	YHR076w/5e-32/---	PF07228/3.6E-16/Stage II sporulation protein E (SpoIIE)	NA
Unigene44067_All	735	0.01	5.35	9.06339508128851	5.3695e-12	5.7076210217597e-11	Up	NA	NA	NA	NA	NA	NA	NA
Unigene40978_All	293	0.01	5.26	9.0389189892923	0.0001403792	0.000705449744843009	Up	NA	NA	NA	NA	NA	NA	NA
Unigene45087_All	3679	0.01	5.26	9.0389189892923	4.62782e-60	2.056817025e-58	Up	gi|405958266|gb|EKC24411.1|/0/Atrial natriuretic peptide receptor A [Crassostrea gigas]	gi|635072705|ref|XM_007968789.1|/1e-19/PREDICTED: Chlorocebus sabaeus natriuretic peptide receptor 2 (NPR2), transcript variant X9, mRNA	sp|P18293|ANPRA_MOUSE/8e-131/Atrial natriuretic peptide receptor 1 OS=Mus musculus GN=Npr1 PE=2 SV=2	crg:105333265/0.0/atrial natriuretic peptide receptor 1-like; K12323 atrial natriuretic peptide receptor A [EC:4.6.1.2]	all0661/4e-44/---	PS50026/10.042/EGF-like domain profile.	biological_process:GO:0006796//phosphate-containing compound metabolic process;molecular_function:GO:0003824//catalytic activity;
CL1487.Contig3_All	985	0.01	5.26	9.0389189892923	7.46278e-16	1.0029762077512e-14	Up	gi|585715573|ref|XP_006825359.1|/5.00852e-18/PREDICTED: heterogeneous nuclear ribonucleoprotein A3-like isoform X3 [Saccoglossus kowalevskii]	NA	sp|P07909|ROA1_DROME/2e-18/Heterogeneous nuclear ribonucleoprotein A1 OS=Drosophila melanogaster GN=Hrb98DE PE=2 SV=1	dme:Dmel_CG9983/3e-17/Hrb98DE; Heterogeneous nuclear ribonucleoprotein at 98DE; K12741 heterogeneous nuclear ribonucleoprotein A1/A3	XF0818/4e-11/---	NA	NA
Unigene44675_All	695	0.01	5.24	9.03342300153745	4.16886e-11	4.15245065744681e-10	Up	NA	NA	NA	NA	NA	NA	NA
CL2345.Contig1_All	664	0.01	5.17	9.01402047031493	3.2367e-10	3.02749471528472e-09	Up	NA	NA	NA	NA	NA	NA	NA
Unigene45700_All	317	0.01	5.15	9.00842862207058	7.08938e-05	0.000375263534947706	Up	NA	NA	NA	NA	NA	NA	NA
Unigene36264_All	1875	0.01	5.14	9.00562454919388	8.47706e-30	1.91793909254934e-28	Up	gi|390355976|ref|XP_003728673.1|/1.20936e-23/PREDICTED: uncharacterized protein LOC100890720 [Strongylocentrotus purpuratus]	gi|147866218|emb|AM282563.1|/3e-06/Pecten maximus genomic PstI repeat element, clone PmPst9	NA	NA	NA	NA	NA
Unigene36327_All	1246	0.01	5.13	9.00281501560705	1.037214e-19	1.65066878447592e-18	Up	NA	NA	NA	NA	NA	PF05461/4.4E-6/Apolipoprotein L	NA
Unigene40051_All	357	0.01	5.10	8.99435343685886	1.808084e-05	0.000104479060843448	Up	NA	NA	NA	NA	NA	NA	NA
Unigene42269_All	358	0.01	5.08	8.98868468677217	1.808084e-05	0.000104597408044486	Up	NA	NA	NA	NA	NA	NA	NA
CL1718.Contig1_All	6156	0.01	5.06	8.98299357469431	7.50278e-97	5.44562241395349e-95	Up	gi|405969780|gb|EKC34731.1|/0/Far upstream element-binding protein 3 [Crassostrea gigas]	gi|532003929|ref|XM_005346100.1|/2e-10/PREDICTED: Microtus ochrogaster far upstream element (FUSE) binding protein 3 (Fubp3), transcript variant X2, mRNA	sp|Q96AE4|FUBP1_HUMAN/6e-125/Far upstream element-binding protein 1 OS=Homo sapiens GN=FUBP1 PE=1 SV=3	crg:105324686/0.0/far upstream element-binding protein 1-like; K13210 far upstream element-binding protein	XF0818/3e-11/---	SM00322/1.1E-16/K homology RNA-binding domain	NA
Unigene36974_All	458	0.01	5.00	8.96578428466209	5.93942e-07	4.14644882266683e-06	Up	NA	NA	NA	NA	NA	NA	NA
Unigene43061_All	462	0.01	4.95	8.95128471496697	5.93942e-07	4.14593360785288e-06	Up	NA	NA	NA	NA	NA	NA	NA
Unigene43701_All	482	0.01	4.94	8.94836723158468	2.9995e-07	2.16282776280323e-06	Up	NA	NA	NA	NA	NA	NA	NA
CL50.Contig2_All	1468	0.01	4.91	8.93957921431469	4.38844e-22	7.68496827680798e-21	Up	NA	NA	NA	NA	NA	PF00531/2.4E-5/Death domain	NA
Unigene43005_All	781	0.01	4.88	8.93073733756289	1.063232e-11	1.1038670725559e-10	Up	NA	NA	NA	NA	NA	NA	NA
Unigene41195_All	1448	0.01	4.87	8.92777796208234	8.6897e-22	1.50437586009245e-20	Up	gi|557169956|emb|CDI84642.1|/2.75361e-11/hypothetical protein EPH_0012700 [Eimeria praecox]	NA	sp|P0CD64|Y6997_DICDI/4e-08/Transmembrane domain-containing protein DDB_G0287209 OS=Dictyostelium discoideum GN=DDB_G0287209 PE=4 SV=1	aga:AgaP_AGAP013287/8e-08/AGAP013287-PA; K17335 nuclear factor of activated T-cells 5	L96658_2/4e-06/---	PF04548/3.0E-5/AIG1 family	NA
CL1190.Contig2_All	374	0.01	4.82	8.91288933622996	1.808084e-05	0.000104629731100124	Up	NA	NA	NA	NA	NA	NA	NA
Unigene43967_All	772	0.01	4.80	8.90689059560852	2.10534e-11	2.14031470358306e-10	Up	gi|405972399|gb|EKC37172.1|/5.94665e-97/Outer dense fiber protein 3 [Crassostrea gigas]	NA	sp|Q8AVY1|ODF3A_XENLA/2e-58/Outer dense fiber protein 3 OS=Xenopus laevis GN=odf3 PE=2 SV=1	NA	NA	PTHR21580/4.3E-90/--	NA
Unigene35734_All	944	0.01	4.80	8.90689059560852	8.90768e-14	1.05997807040881e-12	Up	gi|556109981|gb|ESO98633.1|/1.84546e-91/hypothetical protein LOTGIDRAFT_205331 [Lottia gigantea]	NA	sp|Q3T075|STX8_BOVIN/2e-51/Syntaxin-8 OS=Bos taurus GN=STX8 PE=2 SV=1	crg:105321776/2e-92/syntaxin-8-like; K08501 syntaxin 8	NA	PS50192/16.818/t-SNARE coiled-coil homology domain profile.	NA
Unigene38498_All	962	0.01	4.74	8.88874324889826	4.49852e-14	5.45120484383089e-13	Up	NA	NA	NA	NA	NA	NA	NA
Unigene39645_All	643	0.01	4.72	8.88264304936184	2.51296e-09	2.17323070935961e-08	Up	NA	NA	NA	NA	NA	NA	NA
CL1214.Contig1_All	3023	0.01	4.71	8.87958324961278	4.8629e-44	1.60888101413428e-42	Up	gi|405969114|gb|EKC34120.1|/0/Thioredoxin domain-containing protein 3-like protein [Crassostrea gigas]	NA	sp|P90666|TXND3_HELCR/0.0/Thioredoxin domain-containing protein 3 homolog OS=Heliocidaris crassispina GN=NME8 PE=1 SV=1	mze:101472246/1e-42/nme7; NME/NM23 family member 7; K00940 nucleoside-diphosphate kinase [EC:2.7.4.6]	aq_1590/3e-23/---	PTHR11349:SF51/1.8E-282/--	NA
Unigene42447_All	443	0.01	4.70	8.876516946565	2.32882e-06	1.51685159373913e-05	Up	NA	NA	NA	NA	NA	NA	NA
Unigene41530_All	626	0.01	4.70	8.876516946565	4.976e-09	4.19480384153661e-08	Up	gi|405961381|gb|EKC27192.1|/1.63166e-07/hypothetical protein CGI_10015422 [Crassostrea gigas]	NA	NA	NA	NA	NA	NA
CL972.Contig3_All	631	0.01	4.68	8.8703647195834	4.976e-09	4.19543340837461e-08	Up	NA	NA	NA	NA	NA	NA	NA
CL1766.Contig3_All	446	0.01	4.67	8.86727873970966	2.32882e-06	1.51737937787056e-05	Up	NA	NA	NA	NA	NA	NA	NA
Unigene37432_All	714	0.01	4.65	8.86108690599539	3.2367e-10	3.02850320786143e-09	Up	gi|556108620|gb|ESO97272.1|/2.92815e-76/hypothetical protein LOTGIDRAFT_214096 [Lottia gigantea]	NA	sp|Q5XGY9|MND1_XENLA/3e-70/Meiotic nuclear division protein 1 homolog OS=Xenopus laevis GN=mnd1 PE=2 SV=1	NA	SPAC13A11.03/7e-31/---	PF03962/6.2E-66/Mnd1 family	NA
Unigene37135_All	449	0.01	4.63	8.85486838326024	2.32882e-06	1.51755538754205e-05	Up	NA	NA	NA	NA	NA	NA	NA
Unigene38778_All	328	0.01	4.59	8.84235034341381	0.0001403792	0.00070406416369967	Up	gi|405952757|gb|EKC20531.1|/1.12704e-08/DNA primase large subunit [Crassostrea gigas]	NA	sp|P49643|PRI2_HUMAN/3e-09/DNA primase large subunit OS=Homo sapiens GN=PRIM2 PE=1 SV=2	crg:105334100/3e-15/DNA primase large subunit-like; K02685 DNA primase large subunit [EC:2.7.7.-]	NA	PTHR10537/2.1E-16/--	NA
CL499.Contig2_All	772	0.01	4.54	8.82654848729092	8.2549e-11	8.07072349808562e-10	Up	gi|260835334|ref|XP_002612664.1|/6.12185e-25/hypothetical protein BRAFLDRAFT_78705 [Branchiostoma floridae] &gt;gi|229298042|gb|EEN68673.1| hypothetical protein BRAFLDRAFT_78705 [Branchiostoma floridae]	NA	NA	NA	NA	NA	NA
Unigene43416_All	418	0.01	4.50	8.81378119121704	9.13112e-06	5.52588666767209e-05	Up	NA	NA	NA	NA	NA	NA	NA
CL4138.Contig1_All	2138	0.01	4.47	8.80413102118332	1.678574e-29	3.77346659351741e-28	Up	gi|405970532|gb|EKC35428.1|/0/Septin-2 [Crassostrea gigas]	gi|586482264|ref|XM_006871585.1|/2e-32/PREDICTED: Chrysochloris asiatica septin 11 (SEPT11), mRNA	sp|Q9NVA2|SEP11_HUMAN/3e-176/Septin-11 OS=Homo sapiens GN=SEPT11 PE=1 SV=3	crg:105336523/0.0/septin-11-like; K16939 septin 6/8/11	YLR314c/4e-75/---	PF00735/7.1E-100/Septin	NA
CL188.Contig4_All	1437	0.01	4.44	8.79441586635011	1.037214e-19	1.651136528535e-18	Up	gi|405975424|gb|EKC39989.1|/1.48288e-33/Calcium-dependent protein kinase 31 [Crassostrea gigas]	NA	sp|Q9JM83|CALM4_MOUSE/1e-07/Calmodulin-4 OS=Mus musculus GN=Calm4 PE=2 SV=2	crg:105331896/3e-34/calmodulin-like; K02183 calmodulin	NA	PS50222/8.209/EF-hand calcium-binding domain profile.	NA
CL14.Contig11_All	3296	0.01	4.44	8.79441586635011	1.597428e-45	5.45865633722628e-44	Up	gi|405952298|gb|EKC20127.1|/6.53601e-132/hypothetical protein CGI_10006785 [Crassostrea gigas]	NA	NA	NA	NA	PS50222/5.531/EF-hand calcium-binding domain profile.	NA
Unigene40662_All	383	0.01	4.40	8.78135971352466	3.58024e-05	0.000198275554731861	Up	NA	NA	NA	NA	NA	NA	NA
Unigene39894_All	491	0.01	4.40	8.78135971352466	1.176086e-06	7.93540227095844e-06	Up	gi|405970548|gb|EKC35444.1|/3.42578e-35/Monocarboxylate transporter 2 [Crassostrea gigas]	NA	sp|Q7RTY1|MOT9_HUMAN/7e-24/Monocarboxylate transporter 9 OS=Homo sapiens GN=SLC16A9 PE=2 SV=1	chx:102188921/4e-24/SLC16A9; solute carrier family 16, member 9; K08186 MFS transporter, MCP family, solute carrier family 16 (monocarboxylic acid transporters), member 9	BMEI0445/1e-09/---	PTHR11360/3.9E-45/--	NA
Unigene45581_All	428	0.01	4.38	8.77478705960117	9.13112e-06	5.52172292099031e-05	Up	gi|405976268|gb|EKC40781.1|/7.83891e-55/hypothetical protein CGI_10021272 [Crassostrea gigas]	NA	sp|Q9ULJ7|ANR50_HUMAN/6e-08/Ankyrin repeat domain-containing protein 50 OS=Homo sapiens GN=ANKRD50 PE=1 SV=4	cmk:103189746/1e-11/ankyrin-1; ankyrin-1-like; K10380 ankyrin	RSc1788/2e-06/---	PTHR24193/6.4E-30/--	NA
CL2016.Contig2_All	342	0.01	4.36	8.76818432477693	0.0001403792	0.000704189900669703	Up	gi|319921905|gb|ADV78571.1|/3.46853e-10/universal minicircle sequence-binding protein 1 [Leishmania donovani]	NA	sp|Q04832|HEXP_LEIMA/3e-11/DNA-binding protein HEXBP OS=Leishmania major GN=HEXBP PE=4 SV=1	hgl:101725388/7e-10/Zcchc13; zinc finger, CCHC domain containing 13; K09250 cellular nucleic acid-binding protein	YNL255c/6e-10/---	PS50158/8.796/Zinc finger CCHC-type profile.	NA
Unigene43244_All	483	0.01	4.26	8.73470962022584	2.32882e-06	1.51720340902238e-05	Up	NA	NA	NA	NA	NA	NA	NA
Unigene41349_All	417	0.01	4.25	8.73131903102506	1.808084e-05	0.0001045328218092	Up	NA	NA	NA	NA	NA	NA	NA
CL1460.Contig1_All	531	0.01	4.23	8.72451385311995	5.93942e-07	4.14490356223602e-06	Up	gi|405968105|gb|EKC33205.1|/3.4541e-35/Receptor-type tyrosine-protein phosphatase T [Crassostrea gigas]	NA	sp|Q14162|SREC_HUMAN/1e-18/Scavenger receptor class F member 1 OS=Homo sapiens GN=SCARF1 PE=1 SV=3	crg:105327856/7e-29/receptor-type tyrosine-protein phosphatase kappa-like; K06776 receptor-type tyrosine-protein phosphatase kappa [EC:3.1.3.48]	NA	SM00181/15.0/Epidermal growth factor-like domain.	NA
Unigene38936_All	578	0.01	4.21	8.7176764230664	1.514798e-07	1.1240037253203e-06	Up	gi|556098067|gb|ESO86719.1|/1.12779e-83/hypothetical protein LOTGIDRAFT_128665 [Lottia gigantea]	gi|524885369|ref|XM_005099236.1|/4e-06/PREDICTED: Aplysia californica acetyl-coenzyme A synthetase, cytoplasmic-like (LOC101846139), mRNA	sp|Q9NR19|ACSA_HUMAN/2e-68/Acetyl-coenzyme A synthetase, cytoplasmic OS=Homo sapiens GN=ACSS2 PE=1 SV=1	crg:105318496/2e-83/acetyl-coenzyme A synthetase, cytoplasmic-like; K01895 acetyl-CoA synthetase [EC:6.2.1.1]	BMEI0238/2e-46/---	PTHR24095/1.8E-108/--	NA
Unigene36628_All	897	0.01	4.20	8.71424551766612	1.063232e-11	1.10427523194676e-10	Up	NA	NA	NA	NA	NA	NA	NA
Unigene39151_All	2013	0.01	4.19	8.71080643369935	3.08022e-26	6.19329274015748e-25	Up	gi|556101807|gb|ESO90459.1|/2.08768e-111/hypothetical protein LOTGIDRAFT_164038 [Lottia gigantea]	NA	NA	NA	NA	PF01094/7.1E-5/Receptor family ligand binding region	NA
Unigene42017_All	447	0.01	4.16	8.70043971814109	9.13112e-06	5.52053443133879e-05	Up	NA	NA	NA	NA	NA	NA	NA
Unigene43482_All	402	0.01	4.15	8.69696752623429	3.58024e-05	0.000198295102750666	Up	NA	NA	NA	NA	NA	NA	NA
CL3637.Contig1_All	1217	0.01	4.15	8.69696752623429	1.477732e-15	1.95746352973355e-14	Up	gi|556112893|gb|ESP01545.1|/5.99248e-38/hypothetical protein LOTGIDRAFT_200298, partial [Lottia gigantea]	NA	NA	NA	RSp0696/2e-27/---	PTHR11601:SF32/2.4E-58/--	NA
CL2063.Contig1_All	403	0.01	4.14	8.69348695749933	3.58024e-05	0.000198314654624334	Up	NA	NA	NA	NA	NA	NA	NA
Unigene36955_All	451	0.01	4.12	8.68650052718322	9.13112e-06	5.52469638513732e-05	Up	NA	NA	NA	NA	NA	NA	NA
Unigene37371_All	474	0.01	4.12	8.68650052718322	4.61136e-06	2.88964843368656e-05	Up	NA	NA	NA	NA	NA	NA	NA
CL214.Contig1_All	602	0.01	4.11	8.68299458368168	1.514798e-07	1.12444928705074e-06	Up	gi|524894340|ref|XP_005103669.1|/5.98372e-41/PREDICTED: SRSF protein kinase 2-like isoform X2 [Aplysia californica]	gi|545213617|ref|XM_005609057.1|/5e-24/PREDICTED: Equus caballus SRSF protein kinase 2 (SRPK2), transcript variant X6, mRNA	sp|Q96SB4|SRPK1_HUMAN/1e-32/SRSF protein kinase 1 OS=Homo sapiens GN=SRPK1 PE=1 SV=2	ola:101167038/5e-35/srpk1; SRSF protein kinase 1; K15409 serine/threonine-protein kinase SRPK1 [EC:2.7.11.1]	NA	PTHR24055:SF101/1.6E-42/--	NA
Unigene38437_All	359	0.01	4.11	8.68299458368168	0.0001403792	0.000704315682557828	Up	NA	NA	NA	NA	NA	NA	NA
Unigene40689_All	1150	0.01	4.10	8.67948009950545	1.147308e-14	1.44126719194991e-13	Up	gi|405970648|gb|EKC35537.1|/1.1353e-91/hypothetical protein CGI_10020304 [Crassostrea gigas]	NA	sp|Q8HYV8|ASB17_CANFA/9e-07/Ankyrin repeat and SOCS box protein 17 OS=Canis familiaris GN=ASB17 PE=2 SV=1	fca:101090788/3e-06/ASB17; ankyrin repeat and SOCS box containing 17; K10339 ankyrin repeat and SOCS box protein 17	NA	PF07525/2.4E-4/SOCS box	NA
Unigene36011_All	546	0.01	4.10	8.67948009950545	5.93942e-07	4.14747963654444e-06	Up	NA	NA	NA	NA	NA	NA	NA
Unigene37699_All	1824	0.01	4.10	8.67948009950545	2.8545e-23	5.2132672626788e-22	Up	gi|405957724|gb|EKC23914.1|/1.22722e-139/Coiled-coil domain-containing protein 63 [Crassostrea gigas]	NA	sp|Q2T9W3|CCD63_BOVIN/6e-64/Coiled-coil domain-containing protein 63 OS=Bos taurus GN=CCDC63 PE=2 SV=1	mze:101483420/1e-15/myosin-10-like; K10352 myosin heavy chain	SSO2249/5e-12/---	PTHR21694:SF20/1.2E-124/--	NA
CL1393.Contig2_All	947	0.01	4.10	8.67948009950545	5.3695e-12	5.70870119227858e-11	Up	gi|405957913|gb|EKC24090.1|/7.67591e-29/Calmodulin-like protein 12 [Crassostrea gigas]	NA	sp|Q9D6P8|CALL3_MOUSE/6e-27/Calmodulin-like protein 3 OS=Mus musculus GN=Calml3 PE=2 SV=1	crg:105339774/2e-29/calmodulin-like; K02183 calmodulin	SPAC3A12.14/2e-23/---	PS50222/15.629/EF-hand calcium-binding domain profile.	NA
CL4684.Contig2_All	362	0.01	4.07	8.66888498426625	0.0001403792	0.000704945266613033	Up	gi|405955209|gb|EKC22412.1|/1.17238e-13/hypothetical protein CGI_10002330 [Crassostrea gigas]	NA	NA	NA	NA	NA	NA
CL276.Contig1_All	536	0.01	4.07	8.66888498426625	1.176086e-06	7.93921645133381e-06	Up	gi|405973669|gb|EKC38367.1|/9.62066e-25/hypothetical protein CGI_10002322 [Crassostrea gigas]	NA	sp|Q9I926|FUCL6_ANGJA/4e-10/Fucolectin-6 OS=Anguilla japonica PE=2 SV=1	crg:105343558/3e-25/receptor-type tyrosine-protein phosphatase S-like; K06776 receptor-type tyrosine-protein phosphatase kappa [EC:3.1.3.48]	NA	SM00607/1.2E-4/eel-Fucolectin Tachylectin-4 Pentaxrin-1 Domain	NA
CL416.Contig2_All	847	0.01	4.07	8.66888498426625	1.634584e-10	1.56408891078181e-09	Up	gi|405959764|gb|EKC25758.1|/9.24064e-97/Phospholipid scramblase 2 [Crassostrea gigas]	NA	sp|Q3ZBG9|PLS2_BOVIN/2e-58/Phospholipid scramblase 2 OS=Bos taurus GN=PLSCR2 PE=2 SV=1	amj:102564491/2e-11/uncharacterized LOC102564491; K04818 nicotinic acetylcholine receptor gamma	NA	PF03803/8.8E-66/Scramblase	NA
CL1907.Contig2_All	887	0.01	4.05	8.66177809777199	4.16886e-11	4.15539774804826e-10	Up	gi|556109184|gb|ESO97836.1|/6.8289e-53/hypothetical protein LOTGIDRAFT_228383 [Lottia gigantea]	gi|591357339|ref|XM_007053682.1|/2e-12/PREDICTED: Chelonia mydas PR domain containing 2, with ZNF domain (PRDM2), mRNA	sp|Q9NLA3|ANO39_PATPE/4e-35/Nucleoplasmin-like protein ANO39 OS=Patiria pectinifera PE=1 SV=1	crg:105346676/2e-54/mitotic apparatus protein p62-like; K11276 nucleophosmin 1	SPAC27F1.06c/5e-07/---	PF03066/2.3E-23/Nucleoplasmin	biological_process:GO:0044763//single-organism cellular process;cellular_component:GO:0031981//nuclear lumen;molecular_function:GO:0003676//nucleic acid binding;
Unigene37615_All	389	0.01	4.03	8.65463602852797	7.08938e-05	0.000375440412556561	Up	NA	NA	NA	NA	NA	NA	NA
CL3002.Contig4_All	467	0.01	4.03	8.65463602852797	9.13112e-06	5.52350661526866e-05	Up	NA	gi|45476650|gb|AC122746.7|/5e-14/Mus musculus chromosome 17, clone RP23-144A20, complete sequence	NA	NA	NA	NA	NA
Unigene43846_All	487	0.01	4.00	8.64385618977473	4.61136e-06	2.89287528844221e-05	Up	NA	NA	NA	NA	NA	NA	NA
Unigene43326_All	511	0.01	4.00	8.64385618977473	2.32882e-06	1.51649994157876e-05	Up	gi|556103385|gb|ESO92037.1|/1.50862e-34/hypothetical protein LOTGIDRAFT_233304 [Lottia gigantea]	NA	sp|Q8VBV4|FBXW7_MOUSE/3e-09/F-box/WD repeat-containing protein 7 OS=Mus musculus GN=Fbxw7 PE=1 SV=1	crg:105348203/2e-34/F-box/WD repeat-containing protein 7-like; K10260 F-box and WD-40 domain protein 7	ECU01g1300/2e-09/---	PF00400/4.8E-7/WD domain, G-beta repeat	NA
CL2532.Contig1_All	2062	0.01	3.99	8.64024493622235	1.207738e-25	2.3898663389926e-24	Up	gi|405964111|gb|EKC29633.1|/2.88605e-140/Kelch-like protein 28 [Crassostrea gigas]	NA	sp|Q75JC9|Y8484_DICDI/8e-10/Uncharacterized protein DDB_G0271670 OS=Dictyostelium discoideum GN=DDB_G0271670 PE=4 SV=1	api:100163255/6e-11/ring canal kelch homolog; K10443 kelch-like protein 2/3	NA	PS50097/13.053/BTB domain profile.	NA
Unigene39466_All	773	0.01	3.98	8.63662462054365	2.51296e-09	2.17456973012939e-08	Up	NA	gi|34787444|gb|AC005817.8|/1e-06/Mus musculus strain 129/Sv clone ct7-581i11 map 16, complete sequence	NA	NA	NA	PF00098/5.1E-5/Zinc knuckle	NA
CL4317.Contig2_All	446	0.01	3.93	8.61838550225861	1.808084e-05	0.000104618954528788	Up	NA	NA	NA	NA	NA	NA	NA
Unigene39927_All	546	0.01	3.91	8.61102479730735	1.176086e-06	7.94207949368914e-06	Up	gi|470306478|ref|XP_004363439.1|/4.74811e-14/hypothetical protein CAOG_03711 [Capsaspora owczarzaki ATCC 30864] &gt;gi|320168828|gb|EFW45727.1| hypothetical protein CAOG_03711 [Capsaspora owczarzaki ATCC 30864]	gi|584081767|ref|XM_006760655.1|/2e-11/PREDICTED: Myotis davidii nucleolin (NCL), mRNA	sp|Q75JC9|Y8484_DICDI/2e-14/Uncharacterized protein DDB_G0271670 OS=Dictyostelium discoideum GN=DDB_G0271670 PE=4 SV=1	pxy:105380041/5e-12/peptidyl-prolyl cis-trans isomerase-like 4; K12735 peptidyl-prolyl cis-trans isomerase-like 4 [EC:5.2.1.8]	SPAC140.02/1e-12/---	NA	NA
Unigene43666_All	547	0.01	3.90	8.60733031374961	1.176086e-06	7.93826256253755e-06	Up	NA	NA	NA	NA	NA	NA	NA
Unigene45530_All	964	0.01	3.89	8.60362634498619	1.063232e-11	1.10468369328648e-10	Up	gi|405954257|gb|EKC21750.1|/1.44939e-22/hypothetical protein CGI_10003383 [Crassostrea gigas]	NA	NA	NA	NA	NA	NA
Unigene42008_All	377	0.01	3.88	8.59991284218713	0.0001403792	0.000704001312051419	Up	NA	gi|110950646|gb|DQ779939.1|/2e-06/Argopecten irradians clone BSDD003 microsatellite sequence	NA	NA	NA	NA	NA
CL529.Contig2_All	602	0.01	3.88	8.59991284218713	2.9995e-07	2.16255019250513e-06	Up	NA	NA	NA	NA	NA	NA	NA
Unigene44752_All	427	0.01	3.87	8.59618975614441	3.58024e-05	0.000197943827103632	Up	NA	NA	NA	NA	NA	NA	NA
CL3027.Contig2_All	745	0.01	3.85	8.58871463558227	9.85316e-09	8.11390827440633e-08	Up	gi|556097916|gb|ESO86568.1|/5.50839e-12/hypothetical protein LOTGIDRAFT_235360 [Lottia gigantea]	NA	sp|Q28HC9|RAM_XENTR/1e-09/RNMT-activating mini protein OS=Xenopus tropicalis GN=fam103a1 PE=3 SV=1	crg:105333004/3e-13/RNMT-activating mini protein-like; K18708 RNMT-activating mini protein	NA	PF15320/9.1E-10/mRNA cap methylation, RNMT-activating mini protein	NA
Unigene36729_All	506	0.01	3.83	8.58120058192496	4.61136e-06	2.89061573398795e-05	Up	gi|528483799|ref|XP_005166701.1|/4.82198e-06/PREDICTED: calphotin-like [Danio rerio]	NA	NA	NA	NA	NA	NA
Unigene40328_All	906	0.01	3.82	8.57742882803575	8.2549e-11	8.07212832375979e-10	Up	NA	NA	NA	NA	NA	NA	NA
Unigene40443_All	383	0.01	3.81	8.57364718749332	0.0001403792	0.000705197415505678	Up	gi|317419101|emb|CBN81139.1|/3.58745e-07/Uncharacterized protein [Dicentrarchus labrax]	NA	sp|Q95VA8|TPM_TRISP/6e-06/Tropomyosin OS=Trichinella spiralis PE=2 SV=1	cmk:103178606/3e-06/msn; moesin; K05762 radixin	PAB2181/7e-06/---	NA	NA
Unigene36417_All	834	0.01	3.81	8.57364718749332	6.4091e-10	5.86114959791633e-09	Up	NA	NA	NA	NA	NA	NA	NA
Unigene41438_All	385	0.01	3.79	8.56605403817109	0.0001403792	0.000704756273243968	Up	NA	NA	NA	NA	NA	NA	NA
Unigene39877_All	435	0.01	3.79	8.56605403817109	3.58024e-05	0.000198080286310813	Up	gi|390338799|ref|XP_003724851.1|/5.62202e-20/PREDICTED: uncharacterized protein K02A2.6-like [Strongylocentrotus purpuratus]	NA	NA	cmy:102936088/2e-13/KDR; kinase insert domain receptor (a type III receptor tyrosine kinase); K05098 kinase insert domain protein receptor [EC:2.7.10.1]	NA	NA	NA
CL1203.Contig5_All	2053	0.01	3.78	8.56224242422107	3.6766e-24	6.95200386401885e-23	Up	gi|405958346|gb|EKC24482.1|/2.5052e-27/Collagen alpha-6(VI) chain [Crassostrea gigas]	NA	sp|A6NMZ7|CO6A6_HUMAN/8e-23/Collagen alpha-6(VI) chain OS=Homo sapiens GN=COL6A6 PE=1 SV=2	crg:105337864/3e-28/collagen alpha-4(VI) chain-like; K05719 integrin beta 1; K06238 collagen, type VI, alpha	NA	PTHR22992/6.6E-41/--	NA
CL4162.Contig2_All	724	0.01	3.76	8.55458885167764	1.95106e-08	1.56692850150107e-07	Up	NA	NA	NA	NA	NA	NA	NA
CL728.Contig1_All	642	0.01	3.74	8.54689445988764	2.9995e-07	2.16366090138675e-06	Up	NA	NA	NA	NA	NA	NA	NA
CL280.Contig1_All	557	0.01	3.73	8.54303182025524	2.32882e-06	1.51825983474527e-05	Up	NA	NA	NA	NA	NA	NA	NA
Unigene40110_All	1130	0.01	3.73	8.54303182025524	3.49264e-13	4.01246482453988e-12	Up	gi|405972072|gb|EKC36859.1|/9.53204e-19/Suppressor of tumorigenicity protein 14 [Crassostrea gigas]	NA	sp|Q5R662|LRP12_PONAB/2e-11/Low-density lipoprotein receptor-related protein 12 OS=Pongo abelii GN=LRP12 PE=2 SV=2	asn:102369849/5e-12/suppressor of tumorigenicity 14 protein homolog; K08670 suppressor of tumorigenicity protein 14 [EC:3.4.21.109]	NA	SM00192/1.2E-6/Low-density lipoprotein receptor domain class A	NA
CL1.Contig1_All	443	0.01	3.72	8.53915881110803	3.58024e-05	0.000197982796259474	Up	NA	NA	NA	NA	NA	NA	NA
CL1422.Contig2_All	502	0.01	3.69	8.5274770060604	9.13112e-06	5.52291192248062e-05	Up	NA	gi|116834223|gb|EF032067.1|/4e-12/Apostichopus japonicus clone AH092 microsatellite sequence	NA	NA	NA	NA	NA
CL1692.Contig2_All	501	0.01	3.69	8.5274770060604	9.13112e-06	5.52231735773496e-05	Up	gi|524896794|ref|XP_005104868.1|/4.95928e-64/PREDICTED: vesicle transport protein GOT1B-like isoform X1 [Aplysia californica]	gi|640814581|ref|XM_008065831.1|/2e-13/PREDICTED: Tarsius syrichta golgi transport 1B (GOLT1B), transcript variant X2, mRNA	sp|Q9Y3E0|GOT1B_HUMAN/8e-58/Vesicle transport protein GOT1B OS=Homo sapiens GN=GOLT1B PE=1 SV=1	tsp:Tsp_06460/5e-47/polyadenylate-binding protein 2; K14396 polyadenylate-binding protein 2	YMR292w/5e-25/---	PTHR21493/4.9E-79/--	NA
Unigene45139_All	449	0.01	3.66	8.51569983828404	3.58024e-05	0.00019804127877117	Up	gi|405974269|gb|EKC38928.1|/1.46962e-08/Acyl-CoA-binding domain-containing protein 4 [Crassostrea gigas]	NA	NA	lcm:102359121/1e-06/SETD2; SET domain containing 2; K11423 histone-lysine N-methyltransferase SETD2 [EC:2.1.1.43]	NA	NA	NA
CL2645.Contig2_All	396	0.01	3.66	8.51569983828404	0.0001403792	0.000703624437687366	Up	gi|405964318|gb|EKC29816.1|/2.06614e-23/Cytochrome P450 2C8 [Crassostrea gigas]	NA	sp|Q91W64|CP270_MOUSE/8e-20/Cytochrome P450 2C70 OS=Mus musculus GN=Cyp2c70 PE=2 SV=2	crg:105333814/2e-22/cytochrome P450 2C14-like; K17854 cytochrome P450, family 2, subfamily K	NA	PTHR24300/1.5E-47/--	NA
CL3747.Contig1_All	1307	0.01	3.63	8.50382573799575	1.147308e-14	1.44062290621368e-13	Up	gi|405965667|gb|EKC31029.1|/3.19012e-165/Aldehyde dehydrogenase family 8 member A1 [Crassostrea gigas]	gi|524898570|ref|XM_005105676.1|/6e-10/PREDICTED: Aplysia californica aldehyde dehydrogenase family 8 member A1-like (LOC101849560), mRNA	sp|Q0P5F9|AL8A1_BOVIN/7e-147/Aldehyde dehydrogenase family 8 member A1 OS=Bos taurus GN=ALDH8A1 PE=2 SV=1	hsa:223/6e-85/ALDH9A1, ALDH4, ALDH7, ALDH9, E3, TMABADH; aldehyde dehydrogenase 9 family, member A1 (EC:1.2.1.3 1.2.1.19 1.2.1.47); K00149 aldehyde dehydrogenase family 9 member A1 [EC:1.2.1.47 1.2.1.3]	STM1102/8e-95/---	PS00070/-/Aldehyde dehydrogenases cysteine active site.	NA
Unigene38727_All	610	0.01	3.63	8.50382573799575	5.93942e-07	4.14438873133772e-06	Up	gi|524915044|ref|XP_005112330.1|/1.51513e-31/PREDICTED: transmembrane protein 163-like [Aplysia californica]	NA	sp|Q6GLN7|TM163_XENLA/3e-25/Transmembrane protein 163 OS=Xenopus laevis GN=tmem163 PE=2 SV=1	NA	NA	PTHR31937:SF2/9.2E-32/--	NA
CL997.Contig1_All	1250	0.01	3.61	8.49585502688717	4.49852e-14	5.45238093980583e-13	Up	gi|524896137|ref|XP_005104546.1|/3.51126e-65/PREDICTED: coiled-coil domain-containing protein 169-like [Aplysia californica]	NA	sp|Q8BXX9|CC169_MOUSE/1e-26/Coiled-coil domain-containing protein 169 OS=Mus musculus GN=Ccdc169 PE=2 SV=2	cbr:CBG21911/4e-07/Cbr-let-75; C. briggsae CBR-LET-75 protein; K10352 myosin heavy chain	NA	PF15372/3.1E-35/Domain of unknown function (DUF4600)	cellular_component:GO:0044424//intracellular part;
Unigene42296_All	512	0.01	3.57	8.4797802640291	9.13112e-06	5.52410143614043e-05	Up	NA	NA	NA	NA	NA	NA	NA
CL4456.Contig2_All	508	0.01	3.55	8.47167521439204	1.808084e-05	0.000104586638130148	Up	NA	NA	NA	NA	NA	NA	NA
CL244.Contig14_All	648	0.01	3.55	8.47167521439204	2.9995e-07	2.16338311721659e-06	Up	NA	gi|309256118|gb|HQ197426.1|/5e-18/Argopecten purpuratus clone B123 microsatellite sequence	NA	NA	NA	NA	NA
Unigene41793_All	436	0.01	3.53	8.46352437327118	7.08938e-05	0.000375334265988126	Up	gi|585718482|ref|XP_006825889.1|/7.84776e-23/PREDICTED: testis-expressed sequence 11 protein-like [Saccoglossus kowalevskii]	NA	sp|Q14AT2|TEX11_MOUSE/6e-17/Testis-expressed sequence 11 protein OS=Mus musculus GN=Tex11 PE=1 SV=1	NA	NA	NA	NA
Unigene36822_All	950	0.01	3.52	8.4594316186373	1.634584e-10	1.56488854723926e-09	Up	NA	NA	NA	NA	NA	NA	NA
Unigene45099_All	628	0.01	3.51	8.45532722030456	5.93942e-07	4.1469641655481e-06	Up	NA	NA	NA	NA	NA	NA	NA
CL2940.Contig2_All	2691	0.01	3.50	8.45121111183233	3.3238e-29	7.42738410501193e-28	Up	gi|405975327|gb|EKC39901.1|/0/hypothetical protein CGI_10016633 [Crassostrea gigas]	NA	sp|A0JPI9|LRC74_RAT/4e-56/Leucine-rich repeat-containing protein 74 OS=Rattus norvegicus GN=Lrrc74 PE=2 SV=1	hgl:101701752/4e-44/Lrrc74b; leucine rich repeat containing 74B; K07374 tubulin alpha	NA	PF13516/0.06/Leucine Rich repeat	NA
CL1770.Contig2_All	1045	0.01	3.47	8.43879185257826	4.16886e-11	4.15318703812733e-10	Up	gi|405977313|gb|EKC41771.1|/5.49068e-18/hypothetical protein CGI_10021637 [Crassostrea gigas]	NA	NA	NA	NA	NA	NA
Unigene40438_All	471	0.01	3.46	8.43462822763673	3.58024e-05	0.000198099795843593	Up	NA	NA	NA	NA	NA	NA	NA
Unigene37750_All	584	0.01	3.44	8.4262647547021	2.32882e-06	1.51843604874652e-05	Up	NA	NA	NA	NA	NA	NA	NA
Unigene38158_All	556	0.01	3.44	8.4262647547021	4.61136e-06	2.89093831134918e-05	Up	NA	NA	NA	NA	NA	NA	NA
CL14.Contig20_All	3239	0.01	3.43	8.42206476617281	1.5175e-34	3.93038796680498e-33	Up	gi|405952298|gb|EKC20127.1|/2.21045e-132/hypothetical protein CGI_10006785 [Crassostrea gigas]	NA	NA	NA	NA	PS50222/5.531/EF-hand calcium-binding domain profile.	NA
Unigene36646_All	476	0.01	3.42	8.4178525148859	3.58024e-05	0.000198334210354008	Up	NA	NA	NA	NA	NA	NA	NA
Unigene35802_All	1406	0.01	3.42	8.4178525148859	5.79408e-15	7.40613939112628e-14	Up	gi|405952263|gb|EKC20096.1|/2.70731e-40/Multiple epidermal growth factor-like domains 10 [Crassostrea gigas]	gi|554875667|ref|XM_005947659.1|/9e-06/PREDICTED: Haplochromis burtoni uncharacterized LOC102309817 (LOC102309817), mRNA	sp|Q6DIB5|MEG10_MOUSE/7e-23/Multiple epidermal growth factor-like domains protein 10 OS=Mus musculus GN=Megf10 PE=1 SV=1	crg:105343558/3e-37/receptor-type tyrosine-protein phosphatase S-like; K06776 receptor-type tyrosine-protein phosphatase kappa [EC:3.1.3.48]	NA	PTHR24035/1.0E-19/--	NA
CL106.Contig3_All	2902	0.01	3.42	8.4178525148859	5.514e-31	1.29015198667222e-29	Up	gi|405963791|gb|EKC29337.1|/0/RNA-binding protein 39 [Crassostrea gigas]	gi|528494314|ref|XM_005169282.1|/2e-14/PREDICTED: Danio rerio RNA binding motif protein 39a (rbm39a), transcript variant X8, mRNA	sp|Q5RC80|RBM39_PONAB/2e-173/RNA-binding protein 39 OS=Pongo abelii GN=RBM39 PE=2 SV=1	crg:105331590/0.0/RNA-binding protein 39-like; K13091 RNA-binding protein 39	SPAC140.02/2e-24/---	PS50102/14.556/Eukaryotic RNA Recognition Motif (RRM) profile.	NA
CL2147.Contig7_All	1223	0.01	3.42	8.4178525148859	6.9159e-13	7.82047967391304e-12	Up	NA	NA	NA	NA	NA	NA	NA
Unigene36728_All	618	0.01	3.40	8.4093909361377	1.176086e-06	7.93635547243243e-06	Up	gi|524887524|ref|XP_005100347.1|/2.66724e-63/PREDICTED: deoxyuridine 5&apos;-triphosphate nucleotidohydrolase, mitochondrial-like [Aplysia californica]	NA	sp|P33316|DUT_HUMAN/3e-60/Deoxyuridine 5'-triphosphate nucleotidohydrolase, mitochondrial OS=Homo sapiens GN=DUT PE=1 SV=4	crg:105343526/2e-65/deoxyuridine 5'-triphosphate nucleotidohydrolase, mitochondrial-like; K01520 dUTP pyrophosphatase [EC:3.6.1.23]	SPAC644.05c/1e-38/---	PF00692/4.6E-46/dUTPase	NA
Unigene37965_All	707	0.01	3.38	8.40087943628219	1.514798e-07	1.12385528320127e-06	Up	gi|291236031|ref|XP_002737947.1|/1.74582e-33/PREDICTED: uncharacterized protein LOC100378977 [Saccoglossus kowalevskii]	NA	sp|O43708|MAAI_HUMAN/2e-09/Maleylacetoacetate isomerase OS=Homo sapiens GN=GSTZ1 PE=1 SV=3	ptg:102968727/3e-09/GSTZ1; glutathione S-transferase zeta 1; K01800 maleylacetoacetate isomerase [EC:5.2.1.2]	YPO1314/4e-10/---	PTHR11260/7.0E-33/--	biological_process:GO:0044237//cellular metabolic process;GO:1901564//organonitrogen compound metabolic process;molecular_function:GO:0003824//catalytic activity;
Unigene35885_All	1246	0.01	3.35	8.38801728534514	6.9159e-13	7.82678143029815e-12	Up	NA	NA	NA	NA	NA	NA	NA
CL2164.Contig2_All	1533	0.01	3.34	8.38370429247405	7.46278e-16	1.00273631867974e-14	Up	gi|556097875|gb|ESO86527.1|/4.99758e-59/hypothetical protein LOTGIDRAFT_129002 [Lottia gigantea]	NA	sp|Q9Y664|KPTN_HUMAN/2e-50/Kaptin OS=Homo sapiens GN=KPTN PE=1 SV=2	NA	NA	PTHR15435/5.3E-85/--	NA
Unigene41772_All	889	0.01	3.33	8.37937836707126	2.51296e-09	2.17390001355097e-08	Up	NA	NA	NA	NA	NA	NA	NA
Unigene39152_All	1234	0.01	3.32	8.37503943134692	6.9159e-13	7.82205416146567e-12	Up	gi|405971270|gb|EKC36116.1|/8.20597e-67/Putative ferric-chelate reductase 1 [Crassostrea gigas]	NA	sp|Q8K385|FRRS1_MOUSE/5e-40/Ferric-chelate reductase 1 OS=Mus musculus GN=FRRS1 PE=1 SV=1	smm:Smp_147460/1e-31/ceramidase; K12349 neutral ceramidase [EC:3.5.1.23]	NA	PS50939/18.941/Cytochrome b561 domain profile.	NA
CL4618.Contig1_All	1028	0.01	3.31	8.37068740680722	1.634584e-10	1.56542209260143e-09	Up	gi|405950194|gb|EKC18195.1|/5.1423e-29/Zinc finger SWIM domain-containing protein 6 [Crassostrea gigas]	NA	NA	NA	NA	NA	NA
Unigene38256_All	490	0.01	3.31	8.37068740680722	3.58024e-05	0.000198138826440745	Up	gi|556093752|gb|ESO82405.1|/7.93445e-16/hypothetical protein LOTGIDRAFT_237010 [Lottia gigantea]	NA	NA	NA	NA	PF00619/3.2E-7/Caspase recruitment domain	NA
Unigene44722_All	437	0.01	3.27	8.35314682549808	0.0001403792	0.000704127026571428	Up	NA	gi|110950646|gb|DQ779939.1|/3e-15/Argopecten irradians clone BSDD003 microsatellite sequence	NA	NA	NA	NA	NA
Unigene38035_All	617	0.01	3.24	8.33985000288462	2.32882e-06	1.51808366163843e-05	Up	gi|291225047|ref|XP_002732513.1|/4.40884e-10/PREDICTED: uncharacterized protein LOC100370751 [Saccoglossus kowalevskii]	NA	NA	bfo:BRAFLDRAFT_125648/9e-07/hypothetical protein; K00485 dimethylaniline monooxygenase (N-oxide forming) [EC:1.14.13.8]	NA	PTHR26392/8.3E-12/--	NA
CL3622.Contig2_All	1138	0.01	3.21	8.3264294871223	2.10534e-11	2.13915338252849e-10	Up	gi|405964571|gb|EKC30040.1|/8.75077e-12/hypothetical protein CGI_10012335 [Crassostrea gigas]	NA	NA	ame:725245/3e-08/GB16764; uncharacterized LOC725245; K16678 eiger	NA	PS50049/11.485/TNF family profile.	NA
Unigene45327_All	444	0.01	3.21	8.3264294871223	0.0001403792	0.000703561664519582	Up	NA	NA	NA	NA	NA	NA	NA
Unigene37260_All	445	0.01	3.20	8.32192809488736	0.0001403792	0.000705260480915757	Up	gi|405961671|gb|EKC27436.1|/1.16495e-13/hypothetical protein CGI_10025427 [Crassostrea gigas]	NA	NA	NA	NA	PF05050/2.2E-4/Methyltransferase FkbM domain	NA
Unigene37238_All	475	0.01	3.20	8.32192809488736	7.08938e-05	0.00037575921279366	Up	NA	NA	NA	NA	NA	NA	NA
CL2201.Contig2_All	2439	0.01	3.19	8.31741261376487	3.6766e-24	6.95668692489054e-23	Up	gi|556115152|gb|ESP03804.1|/4.91355e-41/hypothetical protein LOTGIDRAFT_156365 [Lottia gigantea]	NA	sp|Q6ZUJ8|BCAP_HUMAN/5e-22/Phosphoinositide 3-kinase adapter protein 1 OS=Homo sapiens GN=PIK3AP1 PE=1 SV=2	crg:105348516/1e-44/phosphoinositide 3-kinase adapter protein 1-like; K12230 phosphoinositide 3-kinase adapter protein 1	NA	PF14545/2.5E-5/Dof, BCAP, and BANK (DBB) motif,	NA
CL545.Contig3_All	1854	0.01	3.19	8.31741261376487	1.594584e-18	2.40613859661563e-17	Up	gi|405966303|gb|EKC31603.1|/4.47189e-12/hypothetical protein CGI_10009847 [Crassostrea gigas]	NA	NA	NA	NA	NA	NA
Unigene39065_All	566	0.01	3.19	8.31741261376487	9.13112e-06	5.52529146230073e-05	Up	NA	NA	NA	NA	NA	NA	NA
CL58.Contig3_All	2689	0.01	3.18	8.31288295528436	1.555566e-26	3.17084857576197e-25	Up	gi|89255269|dbj|BAE80716.1|/0/taurine transporter [Crassostrea gigas]	gi|89255268|dbj|AB234293.1|/1e-61/Crassostrea gigas taut mRNA for taurine transporter, complete cds	sp|Q00589|SC6A6_CANFA/0.0/Sodium- and chloride-dependent taurine transporter OS=Canis familiaris GN=SLC6A6 PE=1 SV=2	crg:105325240/0.0/taut; sodium- and chloride-dependent taurine transporter-like; K05039 solute carrier family 6 (neurotransmitter transporter, GABA) member 6/8/11/12/13	MA1518/5e-52/---	PTHR11616:SF122/0.0/--	NA
CL2121.Contig1_All	560	0.01	3.17	8.30833903013941	1.808084e-05	0.000104565104953675	Up	NA	NA	NA	NA	NA	NA	NA
Unigene44086_All	662	0.01	3.16	8.3037807481771	1.176086e-06	7.93730890293128e-06	Up	gi|405973088|gb|EKC37820.1|/4.98209e-61/Origin recognition complex subunit 3 [Crassostrea gigas]	NA	sp|Q4R180|ORC3_RAT/3e-40/Origin recognition complex subunit 3 OS=Rattus norvegicus GN=Orc3 PE=2 SV=1	crg:105318250/1e-61/origin recognition complex subunit 3-like; K02605 origin recognition complex subunit 3	NA	PTHR12748:SF0/3.0E-40/--	NA
Unigene40656_All	653	0.01	3.15	8.29920801838728	2.32882e-06	1.51597276894554e-05	Up	NA	NA	NA	NA	NA	NA	NA
Unigene44570_All	453	0.01	3.14	8.29462074889163	0.0001403792	0.000703498902551293	Up	gi|358331514|dbj|GAA34256.2|/1.45816e-16/hypothetical protein CLF_104359 [Clonorchis sinensis]	NA	NA	NA	NA	PTHR13627/9.6E-24/--	NA
CL4162.Contig1_All	540	0.01	3.11	8.2807707701306	3.58024e-05	0.000198353769940828	Up	NA	NA	NA	NA	NA	NA	NA
Unigene41488_All	762	0.01	3.11	8.2807707701306	1.514798e-07	1.12489520216788e-06	Up	NA	NA	NA	NA	NA	NA	NA
Unigene4054_All	2208	0.01	3.10	8.27612440527424	1.720678e-21	2.94528484716636e-20	Up	gi|556101526|gb|ESO90178.1|/5.58425e-113/hypothetical protein LOTGIDRAFT_164490 [Lottia gigantea]	gi|390334067|ref|XM_780579.3|/4e-09/PREDICTED: Strongylocentrotus purpuratus 3-hydroxyisobutyrate dehydrogenase, mitochondrial-like (LOC580527), mRNA	sp|Q99L13|3HIDH_MOUSE/2e-104/3-hydroxyisobutyrate dehydrogenase, mitochondrial OS=Mus musculus GN=Hibadh PE=1 SV=1	crg:105338271/5e-111/3-hydroxyisobutyrate dehydrogenase, mitochondrial-like; K00020 3-hydroxyisobutyrate dehydrogenase [EC:1.1.1.31]	RSp0649/1e-78/---	PTHR22981:SF51/6.5E-155/--	biological_process:GO:0016054//organic acid catabolic process;GO:1901565//organonitrogen compound catabolic process;molecular_function:GO:0016616//oxidoreductase activity, acting on the CH-OH group of donors, NAD or NADP as acceptor;
CL3254.Contig2_All	777	0.01	3.09	8.27146302790437	1.514798e-07	1.12430072722949e-06	Up	NA	NA	NA	NA	NA	NA	NA
Unigene44162_All	460	0.01	3.08	8.2667865406949	0.0001403792	0.00070444150938812	Up	NA	NA	NA	NA	NA	NA	NA
CL4705.Contig5_All	2230	0.01	3.07	8.26209484537018	1.720678e-21	2.94618252618104e-20	Up	gi|573894905|ref|XP_006635201.1|/1.91502e-52/PREDICTED: L-xylulose reductase-like [Lepisosteus oculatus]	NA	sp|Q91X52|DCXR_MOUSE/9e-52/L-xylulose reductase OS=Mus musculus GN=Dcxr PE=2 SV=2	shr:100918643/2e-52/carbonyl reductase [NADPH] 2-like; K00081 carbonyl reductase 2 [EC:1.1.1.184]	TM1724/6e-34/---	PR00081/1.7E-35/Glucose/ribitol dehydrogenase family signature	NA
Unigene40945_All	559	0.01	3.04	8.24792751344359	1.808084e-05	0.00010455434169017	Up	NA	NA	NA	NA	NA	NA	NA
Unigene36319_All	529	0.01	3.03	8.24317398347295	3.58024e-05	0.000198177872420928	Up	NA	NA	NA	NA	NA	NA	NA
CL809.Contig4_All	1262	0.01	3.01	8.2336196767597	1.063232e-11	1.10447942485207e-10	Up	gi|82802777|gb|ABB92439.1|/3.58701e-41/RBM1 [Hylobates lar]	gi|148235864|ref|NM_001086325.1|/5e-07/Xenopus laevis cold inducible RNA binding protein (cirbp-b), mRNA >gi|32450231|gb|BC054250.1| Xenopus laevis cold-inducible RNA binding protein 2, mRNA (cDNA clone MGC:64461 IMAGE:6880852), complete cds	sp|Q96E39|RMXL1_HUMAN/3e-42/RNA binding motif protein, X-linked-like-1 OS=Homo sapiens GN=RBMXL1 PE=1 SV=1	bacu:103012043/4e-41/RBMX; RNA binding motif protein, X-linked; K12885 heterogeneous nuclear ribonucleoprotein G	TP0356/5e-08/---	PTHR24012:SF306/3.7E-32/--	NA
CL14.Contig6_All	3311	0.01	2.98	8.21916852046216	1.091846e-30	2.53043418267327e-29	Up	gi|405952298|gb|EKC20127.1|/3.85196e-132/hypothetical protein CGI_10006785 [Crassostrea gigas]	NA	NA	NA	NA	PS50222/5.531/EF-hand calcium-binding domain profile.	NA
Unigene42800_All	569	0.01	2.98	8.21916852046216	1.808084e-05	0.000104608180177137	Up	NA	NA	NA	NA	NA	NA	NA
Unigene44743_All	507	0.01	2.97	8.21431912080077	7.08938e-05	0.000375475808088998	Up	NA	NA	NA	NA	NA	NA	NA
Unigene41581_All	510	0.01	2.95	8.2045711442492	7.08938e-05	0.000375511210296059	Up	NA	NA	NA	NA	NA	NA	NA
Unigene39509_All	479	0.01	2.94	8.19967234483636	0.0001403792	0.000704567381184669	Up	gi|585710920|ref|XP_006824639.1|/1.08502e-35/PREDICTED: transmembrane protein 79-like [Saccoglossus kowalevskii]	NA	sp|Q9BSE2|TMM79_HUMAN/1e-15/Transmembrane protein 79 OS=Homo sapiens GN=TMEM79 PE=1 SV=1	NA	NA	PTHR31004:SF0/2.4E-32/--	NA
CL3153.Contig2_All	709	0.01	2.93	8.19475685442225	1.176086e-06	7.94017056940272e-06	Up	NA	gi|323510943|gb|HQ225752.1|/3e-07/Argopecten irradians clone AiDD105 microsatellite sequence	NA	NA	NA	NA	NA
CL1875.Contig3_All	500	0.01	2.92	8.18982455888002	0.0001403792	0.000703687222057642	Up	NA	NA	NA	NA	NA	NA	NA
CL356.Contig1_All	2514	0.01	2.90	8.17990909001493	1.119234e-22	2.00370706347992e-21	Up	gi|260793984|ref|XP_002591990.1|/1.19559e-98/hypothetical protein BRAFLDRAFT_280636 [Branchiostoma floridae] &gt;gi|229277203|gb|EEN48001.1| hypothetical protein BRAFLDRAFT_280636 [Branchiostoma floridae]	gi|41176401|gb|AY512570.1|/0.0/Argopecten irradians microsatellite ScaE_1484 sequence	sp|P79401|CP3AT_PIG/2e-95/Cytochrome P450 3A29 OS=Sus scrofa GN=CYP3A29 PE=2 SV=1	crg:105325143/8e-100/cytochrome P450 3A24-like; K07424 cytochrome P450, family 3, subfamily A [EC:1.14.14.1]	Cj1411c/3e-31/---	PF00067/1.1E-97/Cytochrome P450	molecular_function:GO:0016491//oxidoreductase activity;
CL1877.Contig4_All	998	0.01	2.90	8.17990909001493	4.976e-09	4.19606316421495e-08	Up	gi|405958947|gb|EKC25026.1|/3.27258e-33/3-beta-hydroxysteroid-Delta(8),Delta(7)-isomerase [Crassostrea gigas]	NA	sp|Q15125|EBP_HUMAN/2e-29/3-beta-hydroxysteroid-Delta(8),Delta(7)-isomerase OS=Homo sapiens GN=EBP PE=1 SV=3	crg:105317278/7e-34/3-beta-hydroxysteroid-Delta(8),Delta(7)-isomerase-like; K01824 cholestenol delta-isomerase [EC:5.3.3.5]	NA	PTHR14207:SF0/1.2E-46/--	NA
CL951.Contig2_All	1631	0.01	2.89	8.17492568250068	1.147308e-14	1.44094497706237e-13	Up	gi|405959728|gb|EKC25732.1|/0/Acyl-CoA synthetase family member 4 [Crassostrea gigas]	gi|524910062|ref|XM_005109859.1|/1e-14/PREDICTED: Aplysia californica protein diaphanous homolog 2-like (LOC101850757), partial mRNA	sp|O60879|DIAP2_HUMAN/8e-108/Protein diaphanous homolog 2 OS=Homo sapiens GN=DIAPH2 PE=1 SV=1	crg:105331485/0.0/protein diaphanous homolog 2-like; K05741 diaphanous 2	NA	PTHR23213:SF209/5.6E-162/--	NA
Unigene38748_All	556	0.01	2.87	8.16490692667569	3.58024e-05	0.000198373333385936	Up	NA	NA	NA	NA	NA	NA	NA
Unigene41394_All	561	0.01	2.84	8.14974711950468	3.58024e-05	0.000197924348277898	Up	gi|405975175|gb|EKC39757.1|/7.81937e-31/Three prime repair exonuclease 1 [Crassostrea gigas]	NA	NA	cmk:103190730/5e-07/protein PML-like; K10054 probable transcription factor PML	NA	PTHR13058/1.8E-23/--	NA
Unigene41027_All	871	0.01	2.81	8.13442632022093	7.64998e-08	5.84151932091885e-07	Up	NA	NA	NA	NA	NA	NA	NA
CL3990.Contig2_All	1191	0.01	2.79	8.12412131182919	1.634584e-10	1.56462191092179e-09	Up	gi|405950586|gb|EKC18564.1|/2.51504e-49/hypothetical protein CGI_10011811 [Crassostrea gigas]	NA	NA	NA	NA	NA	NA
Unigene43684_All	1056	0.01	2.77	8.11374216604919	2.51296e-09	2.17289621179006e-08	Up	gi|24581205|ref|NP_608705.1|/2.88032e-06/Cwc25 [Drosophila melanogaster] &gt;gi|7295920|gb|AAF51219.1| Cwc25 [Drosophila melanogaster] &gt;gi|162944888|gb|ABY20513.1| LD47748p [Drosophila melanogaster]	NA	sp|Q9U7E0|ATRX_CAEEL/1e-07/Transcriptional regulator ATRX homolog OS=Caenorhabditis elegans GN=xnp-1 PE=1 SV=1	cel:CELE_B0041.7/1e-06/xnp-1; Transcriptional regulator ATRX homolog; K10779 transcriptional regulator ATRX [EC:3.6.4.12]	NA	NA	NA
CL1148.Contig1_All	2380	0.01	2.72	8.08746284125034	2.64532e-20	4.31500542857143e-19	Up	gi|556099365|gb|ESO88017.1|/2.96453e-67/hypothetical protein LOTGIDRAFT_126859, partial [Lottia gigantea]	NA	sp|Q868T3|CCAPR_DROME/2e-59/Cardioacceleratory peptide receptor OS=Drosophila melanogaster GN=CCAP-R PE=2 SV=3	crg:105320998/7e-74/cardioacceleratory peptide receptor-like; K08376 neuropeptide S receptor 1	NA	PR00896/2.67E-9/Vasopressin receptor signature	NA
Unigene41748_All	515	0.01	2.71	8.08214904135387	0.0001403792	0.000704882257561673	Up	NA	NA	NA	NA	NA	NA	NA
CL1584.Contig1_All	693	0.01	2.70	8.07681559705083	4.61136e-06	2.89158368210738e-05	Up	gi|505837061|ref|XP_004612100.1|/5.03374e-06/PREDICTED: fatty acid-binding protein, liver [Sorex araneus]	NA	sp|P49924|FABPL_PIG/1e-06/Fatty acid-binding protein, liver OS=Sus scrofa GN=FABP1 PE=2 SV=1	crg:105317591/1e-06/fatty acid-binding protein, brain-like; K08756 fatty acid-binding protein 7, brain	NA	PTHR11955/3.3E-14/--	NA
Unigene36559_All	698	0.01	2.68	8.06608919045777	4.61136e-06	2.88997079518072e-05	Up	NA	NA	NA	NA	NA	NA	NA
CL1883.Contig4_All	638	0.01	2.66	8.05528243550119	1.808084e-05	0.00010457587043344	Up	NA	NA	NA	NA	NA	NA	NA
CL3023.Contig2_All	2350	0.01	2.64	8.04439411935845	2.05382e-19	3.22199106283161e-18	Up	gi|405953098|gb|EKC20821.1|/0/Putative tubulin polyglutamylase TTLL2 [Crassostrea gigas]	NA	sp|Q640M1|UT14A_MOUSE/1e-117/U3 small nucleolar RNA-associated protein 14 homolog A OS=Mus musculus GN=Utp14a PE=1 SV=1	crg:105329502/0.0/U3 small nucleolar RNA-associated protein 14 homolog A-like; K14567 U3 small nucleolar RNA-associated protein 14	YML093w/2e-72/---	PTHR14150:SF12/2.1E-168/--	cellular_component:GO:0044424//intracellular part;
Unigene44390_All	528	0.01	2.64	8.04439411935845	0.0001403792	0.000703436151779502	Up	gi|405952886|gb|EKC20643.1|/1.11858e-54/hypothetical protein CGI_10005707 [Crassostrea gigas]	NA	NA	NA	NA	NA	NA
Unigene42958_All	601	0.01	2.63	8.0389189892923	3.58024e-05	0.000198021780762036	Up	gi|405969141|gb|EKC34139.1|/6.5668e-16/hypothetical protein CGI_10006928 [Crassostrea gigas]	NA	NA	NA	NA	NA	NA
Unigene36424_All	568	0.01	2.62	8.03342300153745	7.08938e-05	0.000375546619179632	Up	gi|312176568|gb|ADQ39110.1|/6.55207e-12/putative cytochrome P-450 [Brachionus ibericus]	NA	NA	aqu:100633263/7e-07/uncharacterized LOC100633263; K00306 sarcosine oxidase / L-pipecolate oxidase [EC:1.5.3.1 1.5.3.7]	NA	NA	NA
CL149.Contig2_All	1765	0.01	2.62	8.03342300153745	2.27182e-14	2.80744179410471e-13	Up	NA	NA	NA	NA	NA	NA	NA
CL2656.Contig1_All	1198	0.01	2.61	8.02790599656988	6.4091e-10	5.86210387170303e-09	Up	gi|156546922|ref|XP_001602210.1|/7.20944e-12/PREDICTED: transmembrane protein 177-like [Nasonia vitripennis]	NA	sp|Q53S58|TM177_HUMAN/4e-12/Transmembrane protein 177 OS=Homo sapiens GN=TMEM177 PE=2 SV=1	NA	NA	PTHR21824:SF1/4.6E-24/--	NA
Unigene43214_All	716	0.01	2.61	8.02790599656988	4.61136e-06	2.89384475067024e-05	Up	NA	NA	NA	NA	NA	NA	NA
Unigene44138_All	539	0.01	2.58	8.01122725542325	0.0001403792	0.000705008286930091	Up	gi|514688136|ref|XP_004991644.1|/9.52681e-12/TK protein kinase [Salpingoeca rosetta] &gt;gi|326430153|gb|EGD75723.1| TK protein kinase [Salpingoeca rosetta]	gi|470263173|ref|XM_004360809.1|/1e-08/Dictyostelium fasciculatum histone deacetylase family protein (DFA_05145) mRNA, complete cds	sp|P98088|MUC5A_HUMAN/3e-08/Mucin-5AC (Fragments) OS=Homo sapiens GN=MUC5AC PE=1 SV=3	crg:105323205/4e-10/deleted in malignant brain tumors 1 protein-like; K13912 deleted in malignant brain tumors 1 protein	APE1583/4e-08/---	NA	NA
Unigene41246_All	611	0.01	2.58	8.01122725542325	3.58024e-05	0.000198158347507389	Up	gi|405951528|gb|EKC19433.1|/1.13613e-103/DNA primase small subunit [Crassostrea gigas]	gi|524915937|ref|XM_005112697.1|/3e-28/PREDICTED: Aplysia californica DNA primase small subunit-like (LOC101860712), transcript variant X2, mRNA	sp|P20664|PRI1_MOUSE/9e-87/DNA primase small subunit OS=Mus musculus GN=Prim1 PE=1 SV=1	crg:105335846/3e-104/DNA primase small subunit-like; K02684 DNA primase small subunit [EC:2.7.7.-]	SPAC6B12.10c/2e-58/---	PF01896/1.4E-32/Eukaryotic and archaeal DNA primase small subunit	biological_process:GO:0006269//DNA replication, synthesis of RNA primer;cellular_component:GO:1990077//primosome complex;molecular_function:GO:0003896//DNA primase activity;
Unigene41624_All	726	0.01	2.57	8.00562454919388	4.61136e-06	2.89352152440523e-05	Up	NA	gi|227808631|gb|AC131812.5|/5e-06/Rattus norvegicus CH230-121L15 (Children's Hospital Oakland Research Institute Rat (BN/SsNHsd/MCW) BAC library) complete sequence	NA	NA	NA	NA	NA
Unigene35837_All	1309	0.01	2.55	7.99435343685886	1.634584e-10	1.56515527445032e-09	Up	NA	NA	NA	NA	NA	NA	NA
Unigene41555_All	1031	0.01	2.55	7.99435343685886	1.95106e-08	1.56737664350064e-07	Up	gi|405971403|gb|EKC36242.1|/5.4321e-87/Thymidine kinase, cytosolic [Crassostrea gigas]	gi|524882839|ref|XM_005097999.1|/3e-11/PREDICTED: Aplysia californica thymidine kinase, cytosolic-like (LOC101856891), transcript variant X4, mRNA	sp|P04184|KITH_MOUSE/3e-64/Thymidine kinase, cytosolic OS=Mus musculus GN=Tk1 PE=2 SV=3	crg:105340334/4e-86/thymidine kinase, cytosolic-like; K00857 thymidine kinase [EC:2.7.1.21]	CAC2887/1e-25/---	PTHR11441/7.1E-109/--	NA
CL4373.Contig3_All	1754	0.01	2.48	7.95419631038688	8.90768e-14	1.0602026420339e-12	Up	gi|291244691|ref|XP_002742228.1|/3.15134e-96/PREDICTED: Werner syndrome ATP-dependent helicase-like [Saccoglossus kowalevskii]	NA	sp|Q19546|WRN_CAEEL/2e-27/Probable Werner syndrome ATP-dependent helicase homolog 1 OS=Caenorhabditis elegans GN=wrn-1 PE=3 SV=2	crg:105330681/6e-152/Werner syndrome ATP-dependent helicase-like; K03654 ATP-dependent DNA helicase RecQ [EC:3.6.4.12]	HI0728/5e-31/---	PTHR13710/4.4E-47/--	NA
Unigene36353_All	679	0.01	2.46	7.94251450533924	1.808084e-05	0.00010451131078506	Up	NA	NA	NA	NA	NA	NA	NA
Unigene42717_All	563	0.01	2.45	7.93663793900257	0.0001403792	0.00070513436137339	Up	gi|405970054|gb|EKC34989.1|/1.11541e-16/Hemicentin-1 [Crassostrea gigas]	NA	NA	NA	NA	PF00057/8.4E-8/Low-density lipoprotein receptor domain class A	NA
Unigene36324_All	563	0.01	2.45	7.93663793900257	0.0001403792	0.000703938471623672	Up	gi|405965770|gb|EKC31124.1|/1.55642e-18/hypothetical protein CGI_10028755 [Crassostrea gigas]	NA	NA	NA	NA	NA	NA
Unigene37137_All	567	0.01	2.43	7.92481250360578	0.0001403792	0.000704819259772991	Up	gi|524866304|ref|XP_005089974.1|/6.68663e-57/PREDICTED: fumarylacetoacetate hydrolase domain-containing protein 2-like [Aplysia californica]	NA	sp|Q6GLT8|FAHD2_XENLA/3e-53/Fumarylacetoacetate hydrolase domain-containing protein 2 OS=Xenopus laevis GN=fahd2 PE=2 SV=1	aqu:100634473/5e-14/acylpyruvase FAHD1, mitochondrial-like; K01557 acylpyruvate hydrolase [EC:3.7.1.5]	BH2000/8e-29/---	PTHR11820/1.0E-71/--	NA
Unigene45811_All	847	0.01	2.42	7.9188632372746	1.176086e-06	7.9344492984268e-06	Up	gi|405973889|gb|EKC38578.1|/7.47623e-22/Kelch-like protein 29 [Crassostrea gigas]	NA	sp|Q5U374|KLH12_DANRE/3e-20/Kelch-like protein 12 OS=Danio rerio GN=klhl12 PE=2 SV=2	crg:105348608/9e-23/kelch-like protein 8; K10446 kelch-like protein 8	NA	PS50097/13.177/BTB domain profile.	NA
Unigene39564_All	575	0.01	2.40	7.90689059560852	0.0001403792	0.000703750017633411	Up	NA	NA	NA	NA	NA	NA	NA
Unigene37268_All	579	0.01	2.38	7.89481776330794	0.0001403792	0.000704504439664106	Up	NA	NA	NA	NA	NA	NA	NA
Unigene43119_All	668	0.01	2.34	7.8703647195834	3.58024e-05	0.000198236470254287	Up	NA	NA	NA	NA	NA	NA	NA
Unigene44552_All	627	0.01	2.34	7.8703647195834	7.08938e-05	0.000375369641508011	Up	NA	NA	NA	NA	NA	NA	NA
CL254.Contig2_All	1112	0.01	2.34	7.8703647195834	3.86336e-08	3.02025936654606e-07	Up	gi|405975851|gb|EKC40391.1|/5.28784e-06/DNA damage-regulated autophagy modulator protein 2 [Crassostrea gigas]	NA	NA	NA	NA	NA	NA
CL1648.Contig1_All	1448	0.01	2.32	7.85798099512757	1.634584e-10	1.56435536545145e-09	Up	gi|524897525|ref|XP_005105223.1|/3.60271e-120/PREDICTED: GPN-loop GTPase 2-like [Aplysia californica]	NA	sp|Q6PUR6|GPN2_DANRE/5e-116/GPN-loop GTPase 2 OS=Danio rerio GN=gpn2 PE=2 SV=1	crg:105322439/7e-135/GPN-loop GTPase 2-like; K06883 uncharacterized protein	SPAC144.07c/5e-72/---	PTHR21231/3.0E-173/--	NA
Unigene36826_All	591	0.01	2.32	7.85798099512757	0.0001403792	0.000703812824417671	Up	NA	NA	NA	NA	NA	NA	NA
Unigene41147_All	676	0.01	2.31	7.85174904141606	3.58024e-05	0.000198197401182499	Up	gi|585653495|ref|XP_002733653.2|/7.95952e-17/PREDICTED: uncharacterized protein LOC100371864 [Saccoglossus kowalevskii]	NA	NA	aqu:100633511/3e-07/E3 ubiquitin-protein ligase RNF19A-like; K11972 E3 ubiquitin-protein ligase RNF19A [EC:2.3.2.27]	NA	NA	NA
CL2849.Contig2_All	917	0.01	2.28	7.83289001416474	1.176086e-06	7.93349655475504e-06	Up	gi|405970588|gb|EKC35481.1|/7.91758e-68/Peroxisomal sarcosine oxidase [Crassostrea gigas]	NA	sp|Q9P0Z9|SOX_HUMAN/1e-62/Peroxisomal sarcosine oxidase OS=Homo sapiens GN=PIPOX PE=1 SV=2	crg:105328860/3e-70/peroxisomal sarcosine oxidase-like; K00306 sarcosine oxidase / L-pipecolate oxidase [EC:1.5.3.1 1.5.3.7]	YPO2448/3e-22/---	PTHR10961:SF7/3.0E-99/--	NA
CL277.Contig5_All	1678	0.01	2.27	7.82654848729092	5.3695e-12	5.70978177172061e-11	Up	gi|405978740|gb|EKC43104.1|/1.29793e-39/hypothetical protein CGI_10022307 [Crassostrea gigas]	NA	NA	NA	NA	NA	NA
CL3090.Contig1_All	884	0.01	2.25	7.81378119121704	2.32882e-06	1.5170274809833e-05	Up	gi|405967209|gb|EKC32403.1|/1.58267e-09/hypothetical protein CGI_10022281 [Crassostrea gigas]	NA	NA	NA	NA	NA	NA
Unigene35765_All	1842	0.07	15.65	7.80459201976238	1.7325e-85	1.09112539237668e-83	Up	NA	NA	NA	NA	NA	NA	NA
CL3234.Contig2_All	622	0.01	2.23	7.8008998999203	0.0001403792	0.000705071318515869	Up	NA	NA	NA	NA	NA	NA	NA
CL2798.Contig2_All	716	0.01	2.23	7.8008998999203	3.58024e-05	0.00019796330976378	Up	gi|405957469|gb|EKC23677.1|/5.7412e-56/hypothetical protein CGI_10017924 [Crassostrea gigas]	NA	NA	NA	YPO1989_2/6e-09/---	PF08238/4.5E-10/Sel1 repeat	cellular_component:GO:0016020//membrane;
Unigene35934_All	3599	0.01	2.22	7.79441586635011	4.73546e-25	9.19877841908714e-24	Up	gi|405964605|gb|EKC30070.1|/0/FERM domain-containing protein 4A [Crassostrea gigas]	gi|637272700|ref|XM_008105391.1|/1e-10/PREDICTED: Anolis carolinensis FERM domain containing 4B (frmd4b), transcript variant X2, mRNA	sp|Q9P2Q2|FRM4A_HUMAN/6e-157/FERM domain-containing protein 4A OS=Homo sapiens GN=FRMD4A PE=1 SV=3	ola:101158402/7e-34/ezrin-like; K08007 villin 2 (ezrin)	NA	PF09379/1.9E-13/FERM N-terminal domain	NA
CL461.Contig1_All	1350	0.01	2.20	7.78135971352466	2.51296e-09	2.17356530993072e-08	Up	gi|405959577|gb|EKC25597.1|/3.14623e-06/Ankyrin repeat domain-containing protein 54 [Crassostrea gigas]	NA	NA	NA	NA	PS50017/9.016/Death domain profile.	NA
CL1999.Contig1_All	912	0.01	2.19	7.77478705960117	2.32882e-06	1.5157971261731e-05	Up	gi|507662101|ref|XP_004635702.1|/3.9608e-19/PREDICTED: C-type lectin domain family 17, member A [Octodon degus]	NA	sp|Q6ZS10|CL17A_HUMAN/6e-18/C-type lectin domain family 17, member A OS=Homo sapiens GN=CLEC17A PE=1 SV=2	hgl:101704432/3e-18/Fcer2; Fc fragment of IgE, low affinity II, receptor for (CD23); K06468 Fc receptor, IgE, low affinity II	NA	PTHR22802/1.1E-20/--	NA
CL140.Contig5_All	768	0.01	2.16	7.75488750216347	1.808084e-05	0.000104468315285406	Up	NA	NA	NA	NA	NA	NA	NA
CL4072.Contig2_All	1499	0.01	2.15	7.74819284958946	3.2367e-10	3.027998877602e-09	Up	gi|405950895|gb|EKC18852.1|/2.31883e-61/hypothetical protein CGI_10010791 [Crassostrea gigas]	NA	NA	NA	NA	NA	NA
CL2581.Contig1_All	710	0.01	2.09	7.70735913208088	7.08938e-05	0.000375582034741607	Up	gi|524914669|ref|XP_005112146.1|/5.51851e-11/PREDICTED: CD209 antigen-like protein B-like [Aplysia californica]	NA	sp|P35246|SFTPD_BOVIN/3e-09/Pulmonary surfactant-associated protein D OS=Bos taurus GN=SFTPD PE=1 SV=2	ecb:100066341/6e-09/pulmonary surfactant-associated protein D-like; K10068 pulmonary surfactant-associated protein D	NA	PF00059/8.1E-16/Lectin C-type domain	NA
CL14.Contig15_All	3232	0.01	2.08	7.70043971814109	3.40718e-21	5.75838020577617e-20	Up	gi|405952298|gb|EKC20127.1|/6.41762e-132/hypothetical protein CGI_10006785 [Crassostrea gigas]	NA	NA	NA	NA	PS50222/9.297/EF-hand calcium-binding domain profile.	NA
CL4210.Contig1_All	713	0.01	2.07	7.69348695749933	7.08938e-05	0.000375652885908319	Up	NA	NA	NA	NA	NA	NA	NA
Unigene40037_All	665	0.01	2.04	7.6724253419715	0.0001403792	0.000704378590353698	Up	gi|591351987|ref|XP_007070442.1|/6.82583e-50/PREDICTED: calmodulin-like [Chelonia mydas]	gi|524888722|ref|XM_005100870.1|/7e-08/PREDICTED: Aplysia californica calmodulin-like (LOC101850728), partial mRNA	sp|P62155|CALM_XENLA/1e-49/Calmodulin OS=Xenopus laevis GN=calm1 PE=1 SV=2	cmy:102930460/1e-50/calmodulin-like; K02183 calmodulin	SPAC3A12.14/4e-43/---	PS00018/-/EF-hand calcium-binding domain.	NA
CL3870.Contig2_All	2104	0.01	2.04	7.6724253419715	1.76384e-13	2.06435424e-12	Up	gi|46277180|tpg|DAA01768.3|/1.97775e-35/TPA_exp: putative tyrosine recombinase [Lytechinus variegatus]	NA	NA	NA	NA	NA	NA
CL2300.Contig1_All	2118	0.43	87.46	7.66814287837911	0	0	Up	NA	NA	NA	NA	NA	NA	NA
CL14.Contig8_All	3248	0.01	1.99	7.63662462054365	2.64532e-20	4.3162586976474e-19	Up	gi|405952298|gb|EKC20127.1|/6.42582e-132/hypothetical protein CGI_10006785 [Crassostrea gigas]	NA	NA	NA	NA	PS50222/9.297/EF-hand calcium-binding domain profile.	NA
CL2454.Contig1_All	707	0.01	1.98	7.62935662007961	0.0001403792	0.000705386645581395	Up	NA	NA	NA	NA	NA	NA	NA
CL2197.Contig2_All	2803	0.01	1.95	7.60733031374961	2.45148e-17	3.51593677406178e-16	Up	NA	NA	NA	NA	NA	NA	NA
Unigene20092_All	1831	0.01	1.95	7.60733031374961	2.10534e-11	2.13954034949349e-10	Up	gi|123438677|ref|XP_001310118.1|/5.20431e-13/viral A-type inclusion protein [Trichomonas vaginalis G3]	NA	sp|Q60LV4|MYO3_CAEBR/2e-10/Myosin-3 OS=Caenorhabditis briggsae GN=myo-3 PE=3 SV=1	crg:105345167/2e-10/centromere protein F-like; K11499 centromere protein F	PH0929/4e-12/---	NA	NA
CL501.Contig5_All	2063	0.01	1.89	7.56224242422107	2.71168e-12	2.94598257667762e-11	Up	gi|405963038|gb|EKC28647.1|/0/CUG-BP- and ETR-3-like factor 2 [Crassostrea gigas]	gi|410931354|ref|XM_003979012.1|/2e-50/PREDICTED: Takifugu rubripes CUGBP Elav-like family member 1-like (LOC101064820), mRNA	sp|A4IIM2|CELF2_XENTR/1e-146/CUGBP Elav-like family member 2 OS=Xenopus tropicalis GN=celf2 PE=2 SV=1	crg:105324762/0.0/CUGBP Elav-like family member 2; K13207 CUG-BP- and ETR3-like factor	SPAC140.02/6e-10/---	PTHR24622/1.4E-204/--	NA
CL3896.Contig3_All	1212	0.01	1.88	7.55458885167764	2.9995e-07	2.16310540436457e-06	Up	gi|524906537|ref|XP_005108559.1|/1.47509e-12/PREDICTED: basement membrane-specific heparan sulfate proteoglycan core protein-like [Aplysia californica]	NA	sp|A2ASS6|TITIN_MOUSE/7e-07/Titin OS=Mus musculus GN=Ttn PE=1 SV=1	cmy:102929944/8e-06/titin-like; K12567 titin [EC:2.7.11.1]	NA	SM00060/0.0076/Fibronectin type 3 domain	NA
Unigene37109_All	716	0.01	1.88	7.55458885167764	0.0001403792	0.000703875642413424	Up	gi|556114368|gb|ESP03020.1|/1.339e-12/hypothetical protein LOTGIDRAFT_230461, partial [Lottia gigantea]	NA	NA	NA	NA	PF00024/3.2E-8/PAN domain	NA
CL1973.Contig2_All	1029	0.01	1.86	7.53915881110803	4.61136e-06	2.89319837033728e-05	Up	gi|405972768|gb|EKC37517.1|/1.2325e-06/Uncharacterized protein C3orf59 [Crassostrea gigas]	NA	NA	NA	NA	NA	NA
CL555.Contig1_All	2222	0.01	1.83	7.51569983828404	6.9159e-13	7.82520503927492e-12	Up	gi|405971414|gb|EKC36253.1|/1.37504e-26/hypothetical protein CGI_10024180 [Crassostrea gigas]	gi|312271188|gb|HM461988.1|/4e-06/Argopecten irradians peroxiredoxin V gene, complete cds	sp|Q05682|CALD1_HUMAN/5e-07/Caldesmon OS=Homo sapiens GN=CALD1 PE=1 SV=3	rro:104668650/2e-06/CALD1; caldesmon 1; K12327 caldesmon	NA	NA	NA
CL1853.Contig1_All	859	0.01	1.82	7.5077946401987	3.58024e-05	0.000197904873285447	Up	gi|405958935|gb|EKC25015.1|/1.69143e-61/L-ascorbate oxidase [Crassostrea gigas]	NA	NA	aqu:100635277/6e-25/uncharacterized LOC100635277; K11989 indian hedgehog	YFL041w/4e-15/---	PF07731/1.9E-32/Multicopper oxidase	NA
CL238.Contig2_All	882	0.01	1.80	7.49185309632967	3.58024e-05	0.000198002286591849	Up	gi|556100899|gb|ESO89551.1|/8.66426e-16/hypothetical protein LOTGIDRAFT_234351 [Lottia gigantea]	NA	sp|P26641|EF1G_HUMAN/9e-08/Elongation factor 1-gamma OS=Homo sapiens GN=EEF1G PE=1 SV=3	hgl:101716516/2e-07/Eef1g; eukaryotic translation elongation factor 1 gamma; K03233 elongation factor 1-gamma	NA	PS50405/14.712/Soluble glutathione S-transferase C-terminal domain profile.	NA
CL781.Contig2_All	2237	0.01	1.79	7.48381577726426	1.369442e-12	1.52040538885375e-11	Up	NA	NA	NA	NA	NA	NA	NA
CL833.Contig1_All	2300	0.01	1.77	7.467605550083	6.9159e-13	7.82362928312525e-12	Up	gi|443718889|gb|ELU09307.1|/0/hypothetical protein CAPTEDRAFT_170392 [Capitella teleta]	gi|524896255|ref|XM_005104548.1|/5e-30/PREDICTED: Aplysia californica four and a half LIM domains protein 2-like (LOC101848452), transcript variant X4, mRNA	sp|O70433|FHL2_MOUSE/6e-101/Four and a half LIM domains protein 2 OS=Mus musculus GN=Fhl2 PE=1 SV=1	asn:102369840/1e-103/FHL2; four and a half LIM domains 2; K14380 four and a half LIM domains protein 2	NA	PS00478/-/LIM zinc-binding domain signature.	NA
CL501.Contig7_All	2020	0.01	1.76	7.4594316186373	2.10534e-11	2.13992745648634e-10	Up	gi|405963038|gb|EKC28647.1|/0/CUG-BP- and ETR-3-like factor 2 [Crassostrea gigas]	gi|410931354|ref|XM_003979012.1|/2e-50/PREDICTED: Takifugu rubripes CUGBP Elav-like family member 1-like (LOC101064820), mRNA	sp|A4IIM2|CELF2_XENTR/4e-147/CUGBP Elav-like family member 2 OS=Xenopus tropicalis GN=celf2 PE=2 SV=1	crg:105324762/0.0/CUGBP Elav-like family member 2; K13207 CUG-BP- and ETR3-like factor	SPAC140.02/6e-10/---	PTHR24622/6.2E-208/--	NA
CL3888.Contig2_All	861	0.01	1.75	7.45121111183233	7.08938e-05	0.000375298897135319	Up	gi|405953427|gb|EKC21090.1|/1.39011e-47/Putative saccharopine dehydrogenase [Crassostrea gigas]	NA	sp|Q5VTY9|HHAT_HUMAN/1e-14/Protein-cysteine N-palmitoyltransferase HHAT OS=Homo sapiens GN=HHAT PE=1 SV=1	NA	NA	PTHR13285/9.5E-26/--	NA
CL1404.Contig4_All	858	0.01	1.74	7.44294349584873	7.08938e-05	0.000375723763811321	Up	NA	gi|193734718|gb|EU623799.1|/3e-14/Argopecten irradians clone HWSD223 microsatellite sequence	NA	NA	NA	NA	NA
CL2355.Contig1_All	2028	0.01	1.72	7.4262647547021	4.16886e-11	4.15466058328898e-10	Up	gi|405952808|gb|EKC20575.1|/0/EH domain-containing protein 1 [Crassostrea gigas]	gi|524903040|ref|XM_005107681.1|/6e-45/PREDICTED: Aplysia californica EH domain-containing protein 3-like (LOC101858059), mRNA	sp|Q9NZN3|EHD3_HUMAN/0.0/EH domain-containing protein 3 OS=Homo sapiens GN=EHD3 PE=1 SV=2	crg:105343266/0.0/EH domain-containing protein 3-like; K12483 EH domain-containing protein 1	NA	PTHR11216/0.0/--	NA
CL2305.Contig1_All	970	0.01	1.72	7.4262647547021	1.808084e-05	0.00010454358064224	Up	gi|405971074|gb|EKC35930.1|/3.0128e-68/hypothetical protein CGI_10024339 [Crassostrea gigas]	NA	sp|Q8IIG7|YPF05_PLAF7/5e-11/Uncharacterized protein PF11_0207 OS=Plasmodium falciparum (isolate 3D7) GN=PF11_0207 PE=4 SV=2	cin:100185222/4e-10/centrosomal protein of 128 kDa-like; K16460 centrosomal protein CEP128	NA	NA	NA
CL2011.Contig1_All	2957	0.01	1.72	7.4262647547021	3.76882e-16	5.1240263785092e-15	Up	gi|326920924|ref|XP_003206716.1|/0/PREDICTED: cleavage and polyadenylation specificity factor subunit 2-like [Meleagris gallopavo]	gi|562854534|ref|XM_006155807.1|/1e-25/PREDICTED: Tupaia chinensis cleavage and polyadenylation specific factor 2, 100kDa (CPSF2), mRNA	sp|Q10568|CPSF2_BOVIN/0.0/Cleavage and polyadenylation specificity factor subunit 2 OS=Bos taurus GN=CPSF2 PE=1 SV=1	mgp:100551364/0.0/CPSF2; cleavage and polyadenylation specific factor 2, 100kDa; K14402 cleavage and polyadenylation specificity factor subunit 2	SPBC1709.15c/2e-99/---	PTHR11203:SF5/7.4E-275/--	biological_process:GO:0006398//histone mRNA 3'-end processing;cellular_component:GO:0005847//mRNA cleavage and polyadenylation specificity factor complex;
CL2895.Contig5_All	2163	0.01	1.68	7.39231742277876	1.063232e-11	1.10407111452865e-10	Up	gi|405966640|gb|EKC31900.1|/6.12982e-48/High affinity copper uptake protein 1 [Crassostrea gigas]	gi|306415484|gb|GU723513.1|/4e-06/Oncorhynchus mykiss copper transporter (CTR1) mRNA, partial cds	sp|Q8WNR0|COPT1_PIG/2e-35/High affinity copper uptake protein 1 OS=Sus scrofa GN=SLC31A1 PE=2 SV=1	crg:105335722/1e-51/high affinity copper uptake protein 1-like; K14686 solute carrier family 31 (copper transporter), member 1	NA	PF04145/6.0E-43/Ctr copper transporter family	NA
CL2731.Contig2_All	1134	0.01	1.68	7.39231742277876	4.61136e-06	2.89190647555258e-05	Up	gi|405972605|gb|EKC37366.1|/1.61698e-66/Nuclear transcription factor Y subunit alpha [Crassostrea gigas]	NA	NA	NA	NA	PTHR30289/1.3E-31/--	NA
Unigene35935_All	3430	0.01	1.67	7.38370429247405	3.1575e-18	4.71509928229665e-17	Up	gi|405964605|gb|EKC30070.1|/0/FERM domain-containing protein 4A [Crassostrea gigas]	gi|637272700|ref|XM_008105391.1|/1e-10/PREDICTED: Anolis carolinensis FERM domain containing 4B (frmd4b), transcript variant X2, mRNA	sp|Q9P2Q2|FRM4A_HUMAN/6e-157/FERM domain-containing protein 4A OS=Homo sapiens GN=FRMD4A PE=1 SV=3	ola:101158402/7e-34/ezrin-like; K08007 villin 2 (ezrin)	NA	PF09379/2.1E-13/FERM N-terminal domain	NA
CL57.Contig1_All	3612	0.01	1.62	7.33985000288462	1.594584e-18	2.40549247991407e-17	Up	gi|537272980|gb|ERE92257.1|/7.62863e-156/dual specificity protein kinase CLK2 [Cricetulus griseus]	gi|524901352|ref|XM_005107027.1|/1e-31/PREDICTED: Aplysia californica cyclin-dependent kinase 12-like (LOC101863214), transcript variant X4, mRNA	sp|O35491|CLK2_MOUSE/8e-154/Dual specificity protein kinase CLK2 OS=Mus musculus GN=Clk2 PE=1 SV=2	crg:105338262/2e-169/Clk2; CDC-like kinase 2; K08823 CDC-like kinase [EC:2.7.12.1]	YBL016w/2e-20/---	PTHR24058/6.5E-209/--	NA
CL3775.Contig2_All	3051	0.47	74.73	7.31288295528436	0	0	Up	gi|405978518|gb|EKC42898.1|/2.21723e-110/Plasminogen activator inhibitor 1 RNA-binding protein [Crassostrea gigas]	NA	sp|Q8NC51|PAIRB_HUMAN/2e-53/Plasminogen activator inhibitor 1 RNA-binding protein OS=Homo sapiens GN=SERBP1 PE=1 SV=2	crg:105336040/4e-111/plasminogen activator inhibitor 1 RNA-binding protein-like; K13199 plasminogen activator inhibitor 1 RNA-binding protein	YDL014w/4e-11/---	PTHR12299/5.3E-81/--	NA
CL3620.Contig1_All	3075	0.01	1.58	7.3037807481771	2.9261e-15	3.81132496638071e-14	Up	gi|405951985|gb|EKC19847.1|/5.82735e-151/hypothetical protein CGI_10007458 [Crassostrea gigas]	NA	sp|Q5T1B0|AXDN1_HUMAN/2e-39/Axonemal dynein light chain domain-containing protein 1 OS=Homo sapiens GN=AXDND1 PE=2 SV=1	ccw:104694873/6e-12/NEFM; neurofilament, medium polypeptide; K04573 neurofilament medium polypeptide (neurofilament 3)	NMB1643/1e-07/---	PTHR23052/4.0E-56/--	NA
CL669.Contig13_All	1417	0.01	1.57	7.29462074889163	2.9995e-07	2.16393875690253e-06	Up	NA	NA	NA	NA	NA	NA	NA
Unigene19541_All	1299	0.01	1.56	7.28540221886225	1.176086e-06	7.94112491682692e-06	Up	gi|405963848|gb|EKC29386.1|/6.61837e-30/hypothetical protein CGI_10012092 [Crassostrea gigas]	NA	NA	NA	NA	NA	NA
CL2709.Contig4_All	1505	0.01	1.53	7.25738784269265	1.514798e-07	1.12474652450436e-06	Up	gi|556108624|gb|ESO97276.1|/1.91642e-47/hypothetical protein LOTGIDRAFT_231485 [Lottia gigantea]	NA	sp|Q9CWV6|PKRI1_MOUSE/5e-39/PRKR-interacting protein 1 OS=Mus musculus GN=Prkrip1 PE=1 SV=2	ecb:100059630/2e-37/SH2B2; SH2B adaptor protein 2; K07193 SH2B adapter protein 2	NA	PTHR13507/5.1E-60/--	biological_process:GO:0006469//negative regulation of protein kinase activity;cellular_component:GO:0005730//nucleolus;molecular_function:GO:0004860//protein kinase inhibitor activity;GO:0003725//double-stranded RNA binding;GO:0019901//protein kinase binding;
CL3298.Contig1_All	276	0.43	65.65	7.25431454107815	2.39584e-43	7.80252171130435e-42	Up	NA	NA	NA	NA	NA	NA	NA
CL1144.Contig3_All	1216	0.01	1.50	7.22881869049588	4.61136e-06	2.89029322860649e-05	Up	gi|556095740|gb|ESO84393.1|/4.14031e-47/hypothetical protein LOTGIDRAFT_236344 [Lottia gigantea]	NA	sp|Q9CQM0|NICN1_MOUSE/4e-36/Nicolin-1 OS=Mus musculus GN=Nicn1 PE=1 SV=1	crg:105334891/3e-64/nicolin-1-like; K16607 nicolin-1	NA	PTHR31239/1.2E-55/--	biological_process:GO:0009987//cellular process;molecular_function:GO:0016301//kinase activity;
CL773.Contig2_All	931	0.01	1.49	7.21916852046216	0.0001403792	0.000704693297971584	Up	NA	NA	NA	NA	NA	NA	NA
CL809.Contig8_All	2116	0.01	1.43	7.15987133677839	1.269088e-09	1.13058714976213e-08	Up	gi|291225111|ref|XP_002732544.1|/8.62054e-47/PREDICTED: RNA-binding motif protein, X chromosome retrogene-like isoform X1 [Saccoglossus kowalevskii]	gi|148235864|ref|NM_001086325.1|/9e-07/Xenopus laevis cold inducible RNA binding protein (cirbp-b), mRNA >gi|32450231|gb|BC054250.1| Xenopus laevis cold-inducible RNA binding protein 2, mRNA (cDNA clone MGC:64461 IMAGE:6880852), complete cds	sp|Q4R7F0|RBMX_MACFA/8e-47/RNA-binding motif protein, X chromosome OS=Macaca fascicularis GN=RBMX PE=2 SV=1	ola:101167216/1e-48/rbmx; RNA binding motif protein, X-linked; K12885 heterogeneous nuclear ribonucleoprotein G	RSc0952/9e-09/---	SM00361/0.0052/RNA recognition motif	NA
CL856.Contig4_All	1415	0.01	1.39	7.11894107272351	2.32882e-06	1.5187885994892e-05	Up	gi|585703845|ref|XP_006823336.1|/1.2545e-77/PREDICTED: probable chitinase 3-like [Saccoglossus kowalevskii]	NA	sp|Q11174|CHIT_CAEEL/4e-71/Probable endochitinase OS=Caenorhabditis elegans GN=cht-1 PE=1 SV=1	crg:105331572/3e-78/chitotriosidase-1-like; K01183 chitinase [EC:3.2.1.14]	VNG0816G_2/2e-15/---	PF01607/3.1E-14/Chitin binding Peritrophin-A domain	NA
Unigene39950_All	1850	0.05	6.86	7.10013667128545	3.5151e-37	9.73724298816568e-36	Up	gi|405963611|gb|EKC29173.1|/2.90434e-112/Heat shock 70 kDa protein 12B [Crassostrea gigas]	NA	sp|O43301|HS12A_HUMAN/3e-80/Heat shock 70 kDa protein 12A OS=Homo sapiens GN=HSPA12A PE=1 SV=2	aqu:100633272/6e-33/uncharacterized LOC100633272; K10380 ankyrin	PA4761/2e-08/---	PTHR14187:SF5/4.7E-108/--	NA
CL903.Contig4_All	1203	0.01	1.35	7.07681559705083	1.808084e-05	0.000104500558592593	Up	NA	NA	NA	NA	NA	NA	NA
CL1000.Contig2_All	1383	0.01	1.30	7.02236781302845	4.61136e-06	2.89416804915652e-05	Up	gi|405966471|gb|EKC31750.1|/5.72534e-19/hypothetical protein CGI_10015439 [Crassostrea gigas]	NA	NA	crg:105346972/4e-06/caspase-3-like; K04489 caspase invertebrate, apoptosis-related cysteine protease [EC:3.4.22.-]	NA	PR00376/4.15E-6/Interleukin-1B converting enzyme signature	NA
CL148.Contig10_All	6251	0.01	1.30	7.02236781302845	1.207738e-25	2.39070843424947e-24	Up	gi|556103936|gb|ESO92588.1|/0/hypothetical protein LOTGIDRAFT_178639 [Lottia gigantea]	gi|573877320|ref|XM_006626848.1|/4e-67/PREDICTED: Lepisosteus oculatus casein kinase I isoform gamma-3-like (LOC102696553), transcript variant X4, mRNA	sp|Q62763|KC1G3_RAT/0.0/Casein kinase I isoform gamma-3 OS=Rattus norvegicus GN=Csnk1g3 PE=2 SV=1	crg:105335534/0.0/casein kinase I isoform gamma-3-like; K08958 casein kinase 1, gamma [EC:2.7.11.1]	MYPU_6850/8e-13/---	PTHR11909/2.2E-261/--	NA
CL4328.Contig6_All	1119	0.01	1.22	6.93073733756289	0.0001403792	0.000705323557606654	Up	NA	NA	NA	NA	NA	NA	NA
CL3031.Contig1_All	1614	0.01	1.22	6.93073733756289	2.32882e-06	1.51790752941176e-05	Up	NA	NA	NA	NA	NA	NA	NA
CL2938.Contig2_All	1228	0.01	1.20	6.90689059560852	7.08938e-05	0.00037583013082948	Up	NA	NA	NA	NA	NA	NA	NA
CL14.Contig17_All	3184	0.03	3.60	6.90689059560852	5.91288e-34	1.50577412801451e-32	Up	gi|405952298|gb|EKC20127.1|/6.30709e-132/hypothetical protein CGI_10006785 [Crassostrea gigas]	NA	NA	NA	NA	PS50222/9.297/EF-hand calcium-binding domain profile.	NA
CL1517.Contig5_All	1565	0.01	1.18	6.88264304936184	4.61136e-06	2.89222934107402e-05	Up	NA	gi|239585671|gb|FJ997256.1|/4e-11/Argopecten irradians microsatellite Asd058 sequence	NA	NA	NA	NA	NA
CL38.Contig5_All	2330	0.01	1.17	6.8703647195834	9.85316e-09	8.11509782260666e-08	Up	gi|260814858|ref|XP_002602130.1|/6.75849e-16/hypothetical protein BRAFLDRAFT_128459 [Branchiostoma floridae] &gt;gi|229287437|gb|EEN58142.1| hypothetical protein BRAFLDRAFT_128459 [Branchiostoma floridae]	NA	NA	aqu:100641207/1e-07/trichohyalin-like; K16771 centrosome and spindle pole-associated protein 1	NA	NA	NA
CL833.Contig4_All	1486	0.01	1.15	6.84549005094438	9.13112e-06	5.52112861220536e-05	Up	gi|405978866|gb|EKC43227.1|/1.53632e-166/Four and a half LIM domains protein 2 [Crassostrea gigas]	gi|524896255|ref|XM_005104548.1|/3e-30/PREDICTED: Aplysia californica four and a half LIM domains protein 2-like (LOC101848452), transcript variant X4, mRNA	sp|O70433|FHL2_MOUSE/4e-101/Four and a half LIM domains protein 2 OS=Mus musculus GN=Fhl2 PE=1 SV=1	asn:102369840/8e-104/FHL2; four and a half LIM domains 2; K14380 four and a half LIM domains protein 2	NA	NA	molecular_function:GO:0046872//metal ion binding;
CL3231.Contig4_All	2008	0.01	1.13	6.82017896241519	1.514798e-07	1.12459788613717e-06	Up	gi|405972180|gb|EKC36966.1|/0/Tetratricopeptide repeat protein 25 [Crassostrea gigas]	gi|260807556|ref|XM_002598529.1|/3e-06/Branchiostoma floridae hypothetical protein, mRNA	sp|Q7ZU45|TTC25_DANRE/2e-125/Tetratricopeptide repeat protein 25 OS=Danio rerio GN=ttc25 PE=2 SV=1	shr:100923172/7e-32/CNP; tetratricopeptide repeat protein 25; K01121 2',3'-cyclic-nucleotide 3'-phosphodiesterase [EC:3.1.4.37]	SPAC17G6.19c/2e-06/---	PS50005/10.266/TPR repeat profile.	NA
CL3422.Contig1_All	2486	0.01	1.12	6.8073549220576	4.976e-09	4.19669310914277e-08	Up	gi|405953964|gb|EKC21522.1|/0/Sodium- and chloride-dependent glycine transporter 2 [Crassostrea gigas]	gi|325296966|ref|NM_001204573.1|/7e-11/Aplysia californica serotonin transporter (LOC100533265), mRNA >gi|201085691|gb|AF402096.2| Aplysia californica serotonin transporter mRNA, complete cds	sp|Q9Y345|SC6A5_HUMAN/2e-151/Sodium- and chloride-dependent glycine transporter 2 OS=Homo sapiens GN=SLC6A5 PE=1 SV=3	crg:105346523/0.0/sodium-dependent proline transporter-like; K05038 solute carrier family 6 (neurotransmitter transporter, amino acid) member 5/7/9/14	VC2012/1e-67/---	PTHR11616/3.8E-278/--	NA
CL865.Contig1_All	1212	0.01	1.10	6.78135971352466	0.0001403792	0.000704252785997499	Up	NA	gi|323510943|gb|HQ225752.1|/8e-06/Argopecten irradians clone AiDD105 microsatellite sequence	NA	NA	NA	NA	NA
CL929.Contig2_All	7619	0.01	1.10	6.78135971352466	1.555566e-26	3.17199951898367e-25	Up	gi|291228270|ref|XP_002734103.1|/9.78045e-129/PREDICTED: cadherin-23-like [Saccoglossus kowalevskii]	gi|78190338|gb|AC169038.4|/9e-10/Mus musculus BAC clone RP23-31H24 from chromosome 14, complete sequence	sp|Q14517|FAT1_HUMAN/6e-104/Protocadherin Fat 1 OS=Homo sapiens GN=FAT1 PE=1 SV=2	crg:105323183/8e-144/protocadherin Fat 4-like; K16669 protocadherin Fat 4	NA	PTHR24027/1.5E-206/--	NA
CL824.Contig3_All	1745	0.01	1.09	6.76818432477693	2.32882e-06	1.51632417663421e-05	Up	gi|405975752|gb|EKC40300.1|/1.32374e-42/hypothetical protein CGI_10023735 [Crassostrea gigas]	NA	sp|P13816|GARP_PLAFF/3e-09/Glutamic acid-rich protein OS=Plasmodium falciparum (isolate FC27 / Papua New Guinea) GN=GARP PE=4 SV=1	cmk:103186168/3e-08/cenpf; centromere protein F, 350/400kDa; K11499 centromere protein F	PA1527/6e-06/---	NA	NA
CL2090.Contig1_All	1296	0.01	1.08	6.75488750216347	7.08938e-05	0.000375794668465748	Up	gi|405963739|gb|EKC29292.1|/7.11662e-125/EF-hand calcium-binding domain-containing protein 6 [Crassostrea gigas]	NA	sp|Q6P1E8|EFCB6_MOUSE/1e-10/EF-hand calcium-binding domain-containing protein 6 OS=Mus musculus GN=Efcab6 PE=2 SV=2	NA	NA	PTHR10891:SF254/4.8E-57/--	NA
CL501.Contig8_All	1987	0.01	1.07	6.74146698640115	5.93942e-07	4.14541852105852e-06	Up	gi|405963038|gb|EKC28647.1|/0/CUG-BP- and ETR-3-like factor 2 [Crassostrea gigas]	gi|410931354|ref|XM_003979012.1|/6e-51/PREDICTED: Takifugu rubripes CUGBP Elav-like family member 1-like (LOC101064820), mRNA	sp|A4IIM2|CELF2_XENTR/1e-150/CUGBP Elav-like family member 2 OS=Xenopus tropicalis GN=celf2 PE=2 SV=1	crg:105324762/0.0/CUGBP Elav-like family member 2; K13207 CUG-BP- and ETR3-like factor	SPAC140.02/6e-10/---	PTHR24622:SF164/3.3E-209/--	NA
CL77.Contig2_All	2286	0.01	1.05	6.71424551766612	7.64998e-08	5.84310776940856e-07	Up	gi|556110518|gb|ESO99169.1|/1.79129e-29/hypothetical protein LOTGIDRAFT_173811 [Lottia gigantea]	NA	NA	NA	NA	NA	NA
CL608.Contig5_All	1623	0.01	1.04	6.70043971814109	9.13112e-06	5.52648200129283e-05	Up	gi|333830591|gb|AEG20938.1|/6.87655e-06/rank [Danio rerio]	NA	NA	dre:100037357/9e-06/tnfrsf1b, rank, zgc:163064; tumor necrosis factor receptor superfamily, member 1B; K05141 tumor necrosis factor receptor superfamily member 1B	NA	SM00208/3.3E-6/Tumor necrosis factor receptor / nerve growth factor receptor repeats.	NA
CL317.Contig2_All	2253	0.01	1.01	6.6582114827518	1.514798e-07	1.12415220665786e-06	Up	NA	NA	NA	NA	NA	NA	NA
CL6.Contig5_All	1819	0.01	1.01	6.6582114827518	4.61136e-06	2.89126096071429e-05	Up	gi|405965429|gb|EKC30805.1|/8.04987e-83/RNA-binding motif, single-stranded-interacting protein 3 [Crassostrea gigas]	gi|544475387|ref|XM_005573299.1|/1e-11/PREDICTED: Macaca fascicularis RNA binding motif, single stranded interacting protein 1 (RBMS1), transcript variant X9, mRNA	sp|Q5RBD3|RBMS3_PONAB/4e-68/RNA-binding motif, single-stranded-interacting protein 3 OS=Pongo abelii GN=RBMS3 PE=2 SV=1	xtr:594913/2e-26/elavl2, el-1, elavl2-a, elrB, hel-n1, heln1, hub; ELAV like neuron-specific RNA binding protein 2; K13208 ELAV like protein 2/3/4	SPAC140.02/1e-08/---	PS50102/16.227/Eukaryotic RNA Recognition Motif (RRM) profile.	NA
Unigene45097_All	1754	0.06	5.62	6.54946381949977	1.102478e-28	2.41744766135831e-27	Up	gi|405957018|gb|EKC23257.1|/1.37286e-55/hypothetical protein CGI_10020939 [Crassostrea gigas]	NA	sp|Q8IYX7|F154A_HUMAN/9e-07/Protein FAM154A OS=Homo sapiens GN=FAM154A PE=1 SV=2	cmk:103188600/2e-07/map6; microtubule-associated protein 6; K10432 microtubule-associated protein 6	NA	PTHR31516/1.9E-20/--	NA
CL615.Contig1_All	3200	0.01	0.90	6.49185309632967	2.51296e-09	2.17557507905687e-08	Up	gi|524895725|ref|XP_005104344.1|/2.96803e-72/PREDICTED: SPRY domain-containing SOCS box protein 3-like [Aplysia californica]	NA	sp|Q571F5|SPSB3_MOUSE/1e-28/SPRY domain-containing SOCS box protein 3 OS=Mus musculus GN=Spsb3 PE=2 SV=2	crg:105334038/2e-72/SPRY domain-containing SOCS box protein 3-like; K10345 SPRY domain-containing SOCS box protein 3	NA	PTHR12245:SF6/1.9E-59/--	NA
Unigene41786_All	4663	0.08	7.07	6.4655664048094	1.235434e-94	8.69726958045113e-93	Up	gi|405969768|gb|EKC34721.1|/5.4537e-127/Blastula protease 10 [Crassostrea gigas]	gi|119416885|emb|CT033759.32|/2e-06/Mouse DNA sequence from clone RP24-392I1 on chromosome 17, complete sequence	sp|P98068|SPAN_STRPU/5e-39/Protein SpAN OS=Strongylocentrotus purpuratus GN=SPAN PE=2 SV=1	crg:105328831/4e-97/uncharacterized LOC105328831; K01315 plasminogen [EC:3.4.21.7]; K05719 integrin beta 1; K06464 integrin beta 2; K06493 integrin beta 3	NA	SM00235/1.9E-33/Zinc-dependent metalloprotease	NA
CL1496.Contig1_All	1373	0.07	6.08	6.44057259138598	5.20216e-24	9.78723859611521e-23	Up	gi|405978323|gb|EKC42724.1|/4.473e-32/GTPase IMAP family member 7 [Crassostrea gigas]	gi|255098792|gb|FJ590509.1|/3e-21/Argopecten irradians manganese superoxide dismutase (MnSOD) gene, complete cds	sp|Q8NHV1|GIMA7_HUMAN/2e-25/GTPase IMAP family member 7 OS=Homo sapiens GN=GIMAP7 PE=1 SV=1	NA	NA	PS51720/25.573/AIG1-type G domain profile.	NA
CL1857.Contig2_All	3927	0.01	0.73	6.18982455888002	2.51296e-09	2.17490474318287e-08	Up	gi|405966050|gb|EKC31375.1|/0/Zinc finger RNA-binding protein [Crassostrea gigas]	gi|390346257|ref|XM_796881.3|/1e-25/PREDICTED: Strongylocentrotus purpuratus zinc finger RNA-binding protein-like, transcript variant 3 (LOC576487), partial mRNA	sp|Q96KR1|ZFR_HUMAN/0.0/Zinc finger RNA-binding protein OS=Homo sapiens GN=ZFR PE=1 SV=2	crg:105338640/0.0/zinc finger RNA-binding protein-like; K13203 zinc finger RNA-binding protein	NA	PTHR10910:SF87/6.2E-303/--	NA
Unigene38740_All	1068	0.45	32.19	6.160543765148	2.41822e-94	1.68758712e-92	Up	gi|524907662|ref|XP_005108947.1|/1.92754e-58/PREDICTED: thimet oligopeptidase-like isoform X1 [Aplysia californica]	gi|556982430|ref|XM_005997448.1|/3e-08/PREDICTED: Latimeria chalumnae neurolysin (metallopeptidase M3 family) (NLN), mRNA	sp|Q1JPJ8|THOP1_BOVIN/4e-52/Thimet oligopeptidase OS=Bos taurus GN=THOP1 PE=2 SV=3	spu:594682/8e-57/neurolysin, mitochondrial; K01393 neurolysin [EC:3.4.24.16]	YCL057w/4e-21/---	PTHR11804:SF34/2.6E-79/--	NA
CL148.Contig6_All	6293	0.01	0.70	6.12928301694497	2.27182e-14	2.80620721108179e-13	Up	gi|556103936|gb|ESO92588.1|/0/hypothetical protein LOTGIDRAFT_178639 [Lottia gigantea]	gi|573877320|ref|XM_006626848.1|/4e-67/PREDICTED: Lepisosteus oculatus casein kinase I isoform gamma-3-like (LOC102696553), transcript variant X4, mRNA	sp|Q62763|KC1G3_RAT/0.0/Casein kinase I isoform gamma-3 OS=Rattus norvegicus GN=Csnk1g3 PE=2 SV=1	crg:105335534/0.0/casein kinase I isoform gamma-3-like; K08958 casein kinase 1, gamma [EC:2.7.11.1]	MYPU_6850/8e-13/---	PTHR11909/2.2E-261/--	NA
CL57.Contig2_All	2357	0.01	0.70	6.12928301694497	1.808084e-05	0.000104489808612283	Up	gi|405957938|gb|EKC24114.1|/1.21003e-12/hypothetical protein CGI_10016661 [Crassostrea gigas]	NA	sp|O35491|CLK2_MOUSE/8e-06/Dual specificity protein kinase CLK2 OS=Mus musculus GN=Clk2 PE=1 SV=2	cfo:105254017/8e-09/serine/threonine-protein kinase Doa; K08823 CDC-like kinase [EC:2.7.12.1]	NA	NA	NA
CL1214.Contig8_All	2733	0.01	0.68	6.08746284125034	2.32882e-06	1.51667574727568e-05	Up	gi|405969114|gb|EKC34120.1|/0/Thioredoxin domain-containing protein 3-like protein [Crassostrea gigas]	NA	sp|P90666|TXND3_HELCR/2e-176/Thioredoxin domain-containing protein 3 homolog OS=Heliocidaris crassispina GN=NME8 PE=1 SV=1	mze:101472246/1e-42/nme7; NME/NM23 family member 7; K00940 nucleoside-diphosphate kinase [EC:2.7.4.6]	aq_1590/4e-23/---	PTHR11349/1.9E-230/--	biological_process:GO:0009117//nucleotide metabolic process;
CL1942.Contig4_All	3232	0.23	15.57	6.08099127302202	3.24806e-141	3.59900423431953e-139	Up	gi|405976351|gb|EKC40861.1|/2.23939e-76/Neurogenic locus Notch protein [Crassostrea gigas]	NA	sp|P07207|NOTCH_DROME/2e-50/Neurogenic locus Notch protein OS=Drosophila melanogaster GN=N PE=1 SV=3	spu:592853/2e-54/neurogenic locus notch homolog protein 1; K02599 Notch	NA	SM00179/8.6E-8/Calcium-binding EGF-like domain	NA
CL38.Contig10_All	2205	0.01	0.67	6.06608919045777	3.58024e-05	0.000198256010566782	Up	gi|443711130|gb|ELU05037.1|/1.19725e-14/hypothetical protein CAPTEDRAFT_206198 [Capitella teleta]	NA	NA	mdo:100019329/4e-09/TCHH; trichohyalin; K18626 trichohyalin	NA	NA	NA
Unigene43796_All	582	0.18	11.82	6.03708931873522	1.763612e-18	2.65477478392283e-17	Up	NA	gi|255528741|gb|AE014187.2|/1e-06/Plasmodium falciparum 3D7 chromosome 14, complete sequence	NA	NA	NA	NA	NA
Unigene16061_All	1231	0.08	5.20	6.02236781302845	3.44084e-18	5.12323110310098e-17	Up	NA	NA	NA	NA	NA	NA	NA
CL1384.Contig1_All	2233	0.36	22.49	5.9651429443355	2.99222e-138	3.23263336846154e-136	Up	gi|405957528|gb|EKC23732.1|/0/hypothetical protein CGI_10021888 [Crassostrea gigas]	gi|524868376|ref|XM_005090934.1|/6e-08/PREDICTED: Aplysia californica coiled-coil domain-containing protein 151-like (LOC101847552), mRNA	sp|Q8BSN3|CC151_MOUSE/1e-98/Coiled-coil domain-containing protein 151 OS=Mus musculus GN=Ccdc151 PE=2 SV=1	ecb:100146392/2e-29/RGL3; ral guanine nucleotide dissociation stimulator-like 3; K17639 ral guanine nucleotide dissociation stimulator-like 3	aq_1006/2e-10/---	PTHR21694/1.8E-176/--	biological_process:GO:0007017//microtubule-based process;
CL277.Contig2_All	1657	0.16	9.44	5.88264304936184	4.27754e-44	1.41939540531601e-42	Up	gi|405978740|gb|EKC43104.1|/4.84892e-39/hypothetical protein CGI_10022307 [Crassostrea gigas]	NA	NA	NA	NA	NA	NA
CL1602.Contig1_All	517	0.18	10.53	5.8703647195834	1.477732e-15	1.957002081471e-14	Up	NA	NA	NA	NA	NA	NA	NA
Unigene38649_All	1077	0.09	5.24	5.86349800009514	7.16174e-16	9.63670011305389e-15	Up	NA	NA	NA	NA	NA	NA	NA
CL2229.Contig3_All	549	0.09	5.23	5.86074213480463	1.95106e-08	1.56715254046325e-07	Up	NA	NA	NA	NA	NA	NA	NA
Unigene40713_All	1386	0.07	4.02	5.84369676912132	7.16174e-16	9.63439247413793e-15	Up	gi|556114368|gb|ESP03020.1|/3.06196e-12/hypothetical protein LOTGIDRAFT_230461, partial [Lottia gigantea]	NA	sp|O96064|MYSP_MYTGA/2e-08/Paramyosin OS=Mytilus galloprovincialis PE=2 SV=1	tru:101067356/3e-10/clip1; CAP-GLY domain containing linker protein 1; K10421 CAP-Gly domain-containing linker protein 1	PH1798/1e-06/---	NA	NA
Unigene36120_All	744	0.14	7.92	5.82200169802201	3.67808e-16	5.00429106902398e-15	Up	NA	NA	NA	NA	NA	NA	NA
CL148.Contig9_All	6262	0.01	0.56	5.8073549220576	2.10534e-11	2.13876655551537e-10	Up	gi|556103936|gb|ESO92588.1|/0/hypothetical protein LOTGIDRAFT_178639 [Lottia gigantea]	gi|573877320|ref|XM_006626848.1|/4e-67/PREDICTED: Lepisosteus oculatus casein kinase I isoform gamma-3-like (LOC102696553), transcript variant X4, mRNA	sp|Q62763|KC1G3_RAT/0.0/Casein kinase I isoform gamma-3 OS=Rattus norvegicus GN=Csnk1g3 PE=2 SV=1	crg:105335534/0.0/casein kinase I isoform gamma-3-like; K08958 casein kinase 1, gamma [EC:2.7.11.1]	MYPU_6850/8e-13/---	PS50011/27.948/Protein kinase domain profile.	NA
CL14.Contig23_All	3175	0.01	0.55	5.78135971352466	4.61136e-06	2.89255227869585e-05	Up	gi|405952298|gb|EKC20127.1|/8.22931e-124/hypothetical protein CGI_10006785 [Crassostrea gigas]	NA	NA	NA	NA	PS50222/9.297/EF-hand calcium-binding domain profile.	NA
Unigene36278_All	657	9.02	486.10	5.75198189042056	0	0	Up	NA	NA	sp|Q55CT5|SEC31_DICDI/3e-06/Protein transport protein SEC31 OS=Dictyostelium discoideum GN=sec31 PE=3 SV=1	NA	NA	NA	NA
Unigene41912_All	746	0.28	14.54	5.69845663186199	1.024762e-28	2.25055041579359e-27	Up	gi|405975609|gb|EKC40163.1|/2.58718e-86/Transmembrane and TPR repeat-containing protein 3 [Crassostrea gigas]	gi|390366423|ref|XM_792277.3|/2e-11/PREDICTED: Strongylocentrotus purpuratus transmembrane and tetratricopeptide repeat containing 3 (TMTC3), mRNA	sp|Q8BRH0|TMTC3_MOUSE/2e-65/Transmembrane and TPR repeat-containing protein 3 OS=Mus musculus GN=Tmtc3 PE=2 SV=2	NA	NA	PTHR23083:SF384/1.6E-80/--	NA
Unigene42355_All	921	0.11	5.52	5.64909283814087	3.87818e-14	4.72394614137034e-13	Up	NA	NA	NA	NA	NA	NA	NA
CL2079.Contig2_All	845	0.17	8.49	5.6421579023027	6.2192e-20	9.98234907428571e-19	Up	NA	NA	NA	NA	NA	NA	NA
Unigene39465_All	1423	0.10	4.92	5.62058641045188	6.2192e-20	9.98520198913975e-19	Up	gi|405950893|gb|EKC18850.1|/8.09638e-08/hypothetical protein CGI_10010789 [Crassostrea gigas]	NA	NA	NA	NA	PF00098/3.2E-5/Zinc knuckle	NA
CL455.Contig3_All	5426	0.01	0.48	5.58496250072116	9.85316e-09	8.11271907489374e-08	Up	gi|405975722|gb|EKC40270.1|/0/Polyamine-modulated factor 1-binding protein 1 [Crassostrea gigas]	gi|524894581|ref|XM_005103730.1|/4e-11/PREDICTED: Aplysia californica polyamine-modulated factor 1-binding protein 1-like (LOC101858427), transcript variant X2, mRNA	sp|Q9WVQ0|PMFBP_MOUSE/9e-75/Polyamine-modulated factor 1-binding protein 1 OS=Mus musculus GN=Pmfbp1 PE=2 SV=1	crg:105345167/2e-81/centromere protein F-like; K11499 centromere protein F	YHR023w/9e-35/---	PTHR18881/4.5E-65/--	NA
Unigene38198_All	2103	0.09	4.19	5.54088143225704	2.14712e-24	4.09996286063902e-23	Up	gi|405971740|gb|EKC36555.1|/3.02462e-60/hypothetical protein CGI_10020100 [Crassostrea gigas]	NA	NA	NA	NA	NA	NA
CL148.Contig5_All	6226	0.01	0.46	5.52356195605701	2.51296e-09	2.17423482026798e-08	Up	gi|556103936|gb|ESO92588.1|/0/hypothetical protein LOTGIDRAFT_178639 [Lottia gigantea]	gi|573877320|ref|XM_006626848.1|/4e-67/PREDICTED: Lepisosteus oculatus casein kinase I isoform gamma-3-like (LOC102696553), transcript variant X4, mRNA	sp|Q62763|KC1G3_RAT/0.0/Casein kinase I isoform gamma-3 OS=Rattus norvegicus GN=Csnk1g3 PE=2 SV=1	crg:105335534/0.0/casein kinase I isoform gamma-3-like; K08958 casein kinase 1, gamma [EC:2.7.11.1]	MYPU_6850/8e-13/---	PTHR11909/2.2E-261/--	NA
Unigene35730_All	250	0.49	22.26	5.50552803322675	1.069264e-12	1.19564317261146e-11	Up	NA	NA	NA	NA	NA	NA	NA
Unigene43900_All	1295	0.08	3.62	5.49984588708321	2.84064e-13	3.28356942222222e-12	Up	NA	NA	NA	NA	NA	PS50853/11.022/Fibronectin type-III domain profile.	NA
Unigene42751_All	1475	0.14	6.12	5.45003292063505	1.107642e-24	2.12735426584615e-23	Up	gi|405969957|gb|EKC34900.1|/8.38221e-40/Serine-enriched protein [Crassostrea gigas]	NA	sp|O61366|GPRS_DROME/2e-21/Serine-enriched protein OS=Drosophila melanogaster GN=gprs PE=4 SV=3	xma:102223332/3e-07/kelch-like protein 3-like; K10443 kelch-like protein 2/3	NA	PS50097/11.75/BTB domain profile.	NA
Unigene36963_All	1141	0.18	7.83	5.44294349584873	4.16118e-24	7.86034868997983e-23	Up	gi|556095667|gb|ESO84320.1|/9.69292e-19/hypothetical protein LOTGIDRAFT_168764 [Lottia gigantea]	NA	sp|Q922Y2|TRI59_MOUSE/9e-12/Tripartite motif-containing protein 59 OS=Mus musculus GN=Trim59 PE=2 SV=2	myd:102752130/8e-11/TRIM59; tripartite motif containing 59; K12028 tripartite motif-containing protein 59	NA	PS50089/12.224/Zinc finger RING-type profile.	NA
Unigene36456_All	250	0.49	21.27	5.43989447384546	4.0179e-12	4.305122757963e-11	Up	NA	NA	NA	NA	NA	NA	NA
Unigene44469_All	2397	0.37	16.02	5.43620506677976	3.26362e-102	2.52887785324138e-100	Up	gi|405970344|gb|EKC35258.1|/9.84563e-103/Putative proline dehydrogenase 2 [Crassostrea gigas]	NA	sp|Q6PAY6|PROD2_XENLA/9e-90/Probable proline dehydrogenase 2 OS=Xenopus laevis GN=prodh2 PE=2 SV=1	crg:105335584/1e-103/probable proline dehydrogenase 2; K11394 hydroxyproline oxidase [EC:1.5.-.-]	SPCC70.03c/4e-24/---	PF01619/5.7E-56/Proline dehydrogenase	biological_process:GO:0044710//single-organism metabolic process;
Unigene19639_All	936	18.45	791.30	5.42253203582577	0	0	Up	NA	NA	NA	NA	NA	NA	NA
CL3764.Contig2_All	730	1.01	42.22	5.38549938059536	2.60694e-77	1.46599274594595e-75	Up	NA	NA	NA	NA	NA	NA	NA
CL276.Contig3_All	1247	0.42	17.52	5.38246963682241	2.88738e-57	1.23164186514806e-55	Up	gi|405952366|gb|EKC20187.1|/1.58506e-33/Endothelial cells scavenger receptor [Crassostrea gigas]	NA	sp|Q9I929|FUCL3_ANGJA/2e-09/Fucolectin-3 OS=Anguilla japonica PE=2 SV=1	crg:105343558/4e-30/receptor-type tyrosine-protein phosphatase S-like; K06776 receptor-type tyrosine-protein phosphatase kappa [EC:3.1.3.48]	NA	PTHR19277/1.0E-19/--	NA
Unigene41907_All	998	0.10	4.16	5.37851162325373	1.506928e-11	1.54623198509589e-10	Up	NA	NA	NA	NA	NA	NA	NA
Unigene36720_All	2154	0.32	13.13	5.35865120089289	5.10928e-75	2.78939875451895e-73	Up	NA	NA	NA	NA	NA	NA	NA
CL14.Contig13_All	3302	0.01	0.41	5.35755200461808	7.08938e-05	0.000375617456983873	Up	gi|405952298|gb|EKC20127.1|/6.54979e-132/hypothetical protein CGI_10006785 [Crassostrea gigas]	NA	NA	NA	NA	PS50222/5.531/EF-hand calcium-binding domain profile.	NA
CL1124.Contig4_All	1111	0.08	3.24	5.33985000288462	4.16886e-11	4.15392368002838e-10	Up	gi|405969360|gb|EKC34336.1|/9.55059e-24/hypothetical protein CGI_10023442 [Crassostrea gigas]	NA	NA	NA	NA	NA	NA
CL4493.Contig1_All	720	2.47	99.68	5.33472112143932	2.22354e-177	3.14644912141058e-175	Up	NA	NA	NA	NA	NA	NA	NA
Unigene36590_All	936	0.66	26.37	5.32028773650611	3.89086e-63	1.81998945112406e-61	Up	NA	NA	sp|Q9NZR2|LRP1B_HUMAN/2e-06/Low-density lipoprotein receptor-related protein 1B OS=Homo sapiens GN=LRP1B PE=1 SV=2	myd:102772756/3e-06/CORIN; corin, serine peptidase; K09614 corin [EC:3.4.21.-]	NA	PS50068/12.088/LDL-receptor class A (LDLRA) domain profile.	NA
Unigene38444_All	1186	0.09	3.55	5.30175021294973	7.7831e-12	8.18339868613139e-11	Up	gi|443720975|gb|ELU10480.1|/1.58141e-136/hypothetical protein CAPTEDRAFT_3823 [Capitella teleta]	gi|524903153|ref|XM_005107733.1|/2e-15/PREDICTED: Aplysia californica urease-like (LOC101849959), mRNA	NA	spu:583434/8e-133/urease; K01427 urease [EC:3.5.1.5]	sll1750/1e-112/---	PS51368/143.884/Urease domain profile.	biological_process:GO:0043419//urea catabolic process;molecular_function:GO:0009039//urease activity;GO:0016151//nickel cation binding;
CL3370.Contig6_All	3634	0.01	0.39	5.28540221886225	7.08938e-05	0.000375405023696861	Up	gi|432850194|ref|XP_004066749.1|/3.74115e-27/PREDICTED: uncharacterized protein LOC101158926 [Oryzias latipes]	NA	sp|P04323|POL3_DROME/1e-22/Retrovirus-related Pol polyprotein from transposon 17.6 OS=Drosophila melanogaster GN=pol PE=4 SV=1	mze:101472134/1e-21/extracellular calcium-sensing receptor-like; K04612 calcium-sensing receptor	SPAC9.04/1e-16/---	SM00355/1.4/zinc finger	NA
CL1227.Contig1_All	3961	0.11	4.20	5.25481389902883	2.28192e-45	7.77874403883495e-44	Up	gi|556105928|gb|ESO94580.1|/1.19558e-26/hypothetical protein LOTGIDRAFT_232384 [Lottia gigantea]	NA	sp|Q54NF8|SCAR_DICDI/6e-07/Protein SCAR OS=Dictyostelium discoideum GN=scrA PE=1 SV=1	bom:102279495/3e-06/SETD1A; SET domain containing 1A; K11422 histone-lysine N-methyltransferase SETD1 [EC:2.1.1.43]	NA	SM00233/8.4E-4/Pleckstrin homology domain.	NA
CL2095.Contig3_All	3043	0.29	11.05	5.25184965915122	4.75062e-90	3.1508893785124e-88	Up	gi|405974734|gb|EKC39358.1|/0/Plectin-1 [Crassostrea gigas]	NA	sp|E9Q557|DESP_MOUSE/3e-17/Desmoplakin OS=Mus musculus GN=Dsp PE=1 SV=1	crg:105327339/1e-68/microtubule-actin cross-linking factor 1, isoforms 1/2/3/5-like; K10382 dystonin	NA	PTHR23169/6.5E-13/--	NA
Unigene38744_All	1087	0.19	7.13	5.2298307530003	1.145302e-20	1.90020011092735e-19	Up	gi|556095158|gb|ESO83811.1|/2.86365e-158/hypothetical protein LOTGIDRAFT_207312 [Lottia gigantea]	gi|395502536|ref|XM_003755587.1|/8e-12/PREDICTED: Sarcophilus harrisii aldehyde dehydrogenase 1 family, member A3 (ALDH1A3), mRNA	sp|P27463|AL1A1_CHICK/3e-136/Retinal dehydrogenase 1 OS=Gallus gallus GN=ALDH1A1 PE=2 SV=1	hmg:100205406/6e-138/aldehyde dehydrogenase, mitochondrial-like; K00128 aldehyde dehydrogenase (NAD+) [EC:1.2.1.3]	SPAC9E9.09c/7e-112/---	PF00171/2.9E-145/Aldehyde dehydrogenase family	biological_process:GO:0055114//oxidation-reduction process;molecular_function:GO:0001758//retinal dehydrogenase activity;
Unigene36475_All	582	0.18	6.73	5.22453769316801	2.1062e-10	1.99497729893778e-09	Up	NA	NA	NA	NA	NA	NA	NA
Unigene40484_All	669	0.16	5.93	5.211888294546	1.090242e-10	1.05581132694363e-09	Up	gi|405965330|gb|EKC30711.1|/7.95264e-22/hypothetical protein CGI_10019945 [Crassostrea gigas]	NA	NA	NA	NA	NA	NA
CL3878.Contig4_All	789	0.14	5.01	5.1613118711376	1.090242e-10	1.0556293532575e-09	Up	NA	NA	NA	NA	NA	NA	NA
Unigene2999_All	433	4.84	172.79	5.15786886806402	2.12002e-171	2.87677496521739e-169	Up	NA	NA	NA	NA	NA	NA	NA
CL397.Contig3_All	3952	0.04	1.41	5.13955135239879	3.67808e-16	5.00307937627119e-15	Up	gi|405954851|gb|EKC22176.1|/0/Intermediate filament tail domain-containing protein 1 [Crassostrea gigas]	gi|390350049|ref|XM_790982.3|/4e-07/PREDICTED: Strongylocentrotus purpuratus prelamin-A/C-like (LOC591420), mRNA	sp|Q9D4C1|ILFT1_MOUSE/2e-46/Intermediate filament tail domain-containing protein 1 OS=Mus musculus GN=Ifltd1 PE=2 SV=1	hmg:100209215/4e-33/lamin; prelamin-A/C-like; K07611 lamin B	aq_629/3e-09/---	PTHR23239:SF142/8.4E-67/--	NA
CL964.Contig2_All	2482	0.16	5.45	5.09011241966429	6.6564e-37	1.83305509411765e-35	Up	gi|524897086|ref|XP_005105010.1|/4.90183e-121/PREDICTED: protein FAM114A2-like [Aplysia californica]	NA	sp|Q9D281|NXP20_MOUSE/5e-61/Protein Noxp20 OS=Mus musculus GN=Fam114a1 PE=2 SV=1	mze:101474573/2e-15/rpgr; retinitis pigmentosa GTPase regulator; K19607 X-linked retinitis pigmentosa GTPase regulator	SPAC140.02/1e-15/---	PTHR12842/2.2E-117/--	NA
Unigene45580_All	549	0.39	13.20	5.08091999538357	4.22916e-18	6.28035290721649e-17	Up	NA	NA	NA	NA	NA	NA	NA
Unigene37047_All	552	0.19	6.17	5.02119916570583	5.61064e-09	4.7093162097714e-08	Up	gi|345489808|ref|XP_003426237.1|/1.44282e-24/PREDICTED: hypothetical protein LOC100680282 [Nasonia vitripennis]	NA	sp|Q95SX7|RTBS_DROME/8e-12/Probable RNA-directed DNA polymerase from transposon BS OS=Drosophila melanogaster GN=RTase PE=2 SV=1	pss:102452401/3e-12/cAMP-dependent protein kinase type II-alpha regulatory subunit-like; K04739 cAMP-dependent protein kinase regulator	NA	PS50878/10.229/Reverse transcriptase (RT) catalytic domain profile.	NA
CL1214.Contig6_All	2688	0.21	6.77	5.01069460079624	4.15398e-48	1.49304087293666e-46	Up	gi|405969114|gb|EKC34120.1|/0/Thioredoxin domain-containing protein 3-like protein [Crassostrea gigas]	NA	sp|P90666|TXND3_HELCR/1e-172/Thioredoxin domain-containing protein 3 homolog OS=Heliocidaris crassispina GN=NME8 PE=1 SV=1	mze:101472246/1e-42/nme7; NME/NM23 family member 7; K00940 nucleoside-diphosphate kinase [EC:2.7.4.6]	aq_1590/4e-23/---	SM00562/1.1E-49/--	NA
Unigene42450_All	1205	0.51	15.95	4.96691536668074	1.327618e-48	4.82425122923674e-47	Up	gi|405967062|gb|EKC32275.1|/1.65174e-56/Sulfotransferase family cytosolic 1B member 1 [Crassostrea gigas]	NA	sp|Q95JD5|ST1B1_CANFA/9e-39/Sulfotransferase family cytosolic 1B member 1 OS=Canis familiaris GN=SULT1B1 PE=1 SV=1	crg:105343439/3e-57/sulfotransferase family cytosolic 1B member 1-like; K01025	NA	PTHR11783/7.4E-75/--	NA
Unigene40485_All	501	0.22	6.88	4.9668331360648	5.61064e-09	4.71001993305439e-08	Up	NA	NA	NA	NA	NA	NA	NA
Unigene42587_All	649	0.16	5.00	4.96578428466209	1.079258e-08	8.86411636315789e-08	Up	NA	NA	NA	NA	NA	NA	NA
Unigene42216_All	606	0.18	5.56	4.9490160712812	5.61064e-09	4.70861269674335e-08	Up	gi|405964691|gb|EKC30144.1|/3.05975e-101/Acetyl-coenzyme A synthetase [Crassostrea gigas]	gi|524885369|ref|XM_005099236.1|/7e-20/PREDICTED: Aplysia californica acetyl-coenzyme A synthetase, cytoplasmic-like (LOC101846139), mRNA	sp|Q9NR19|ACSA_HUMAN/3e-92/Acetyl-coenzyme A synthetase, cytoplasmic OS=Homo sapiens GN=ACSS2 PE=1 SV=1	crg:105318496/7e-102/acetyl-coenzyme A synthetase, cytoplasmic-like; K01895 acetyl-CoA synthetase [EC:6.2.1.1]	PA4733/2e-66/---	PF00501/1.0E-24/AMP-binding enzyme	NA
CL3878.Contig3_All	797	0.16	4.80	4.90689059560852	2.1062e-10	1.99464099123399e-09	Up	NA	NA	NA	NA	NA	NA	NA
Unigene39483_All	753	0.14	4.11	4.87563966162408	2.07426e-08	1.66325689808735e-07	Up	gi|405968182|gb|EKC33278.1|/2.51599e-12/hypothetical protein CGI_10017063 [Crassostrea gigas]	NA	NA	crg:105342428/4e-10/uncharacterized LOC105342428; K11997 tripartite motif-containing protein 2/3	NA	PS51125/9.643/NHL repeat profile.	NA
Unigene43847_All	1350	0.22	6.41	4.86474892798144	2.37246e-22	4.19119678867925e-21	Up	NA	NA	NA	NA	NA	NA	NA
CL1569.Contig2_All	648	0.99	28.23	4.83365679337008	1.639248e-43	5.35093981080767e-42	Up	NA	NA	NA	NA	NA	NA	NA
Unigene38906_All	521	0.21	5.97	4.82926969848605	3.98292e-08	3.1098329362057e-07	Up	gi|555704206|gb|ESO07439.1|/9.81918e-06/hypothetical protein HELRODRAFT_184134 [Helobdella robusta]	NA	NA	NA	NA	NA	NA
Unigene36837_All	759	0.14	3.94	4.81469689739877	3.98292e-08	3.1102652176814e-07	Up	NA	NA	NA	NA	NA	NA	NA
CL1341.Contig1_All	4214	0.25	6.95	4.79701297783614	2.58882e-75	1.41749249473684e-73	Up	gi|405950771|gb|EKC18736.1|/5.7136e-152/E3 ubiquitin-protein ligase TRIM33 [Crassostrea gigas]	NA	sp|Q56R14|TRI33_XENLA/2e-31/E3 ubiquitin-protein ligase TRIM33 OS=Xenopus laevis GN=trim33 PE=1 SV=1	crg:105337360/5e-94/tripartite motif-containing protein 45-like; K11997 tripartite motif-containing protein 2/3	NA	PS50188/10.26/B30.2/SPRY domain profile.	NA
Unigene39452_All	646	0.16	4.38	4.77478705960117	1.464136e-07	1.08799248952381e-06	Up	gi|405967455|gb|EKC32610.1|/5.68813e-51/Titin [Crassostrea gigas]	NA	sp|Q3UQ28|PXDN_MOUSE/9e-14/Peroxidasin homolog OS=Mus musculus GN=Pxdn PE=2 SV=2	crg:105321978/3e-38/hemicentin-1-like; K17341 hemicentin	NA	PTHR10489/2.5E-26/--	NA
Unigene40341_All	1019	0.20	5.45	4.76818432477693	2.03758e-14	2.5268690781457e-13	Up	gi|390336865|ref|XP_782473.2|/1.86484e-23/PREDICTED: uncharacterized protein At5g50100, mitochondrial-like [Strongylocentrotus purpuratus]	NA	NA	xma:102237946/3e-08/calcium-independent phospholipase A2-gamma-like; K16815 calcium-independent phospholipase A2-gamma	slr0919/7e-18/---	PF04134/4.3E-21/Protein of unknown function, DUF393	NA
CL2280.Contig1_All	3000	0.08	2.16	4.75488750216347	1.566812e-17	2.2668134055112e-16	Up	gi|350419691|ref|XP_003492270.1|/9.7179e-10/PREDICTED: microtubule-associated protein Jupiter-like isoform 1 [Bombus impatiens]	NA	sp|Q9I7K0|JUPIT_DROME/2e-08/Microtubule-associated protein Jupiter OS=Drosophila melanogaster GN=Jupiter PE=1 SV=2	NA	NA	NA	NA
CL2388.Contig2_All	1150	0.13	3.47	4.73835213443717	5.64012e-11	5.56757443964154e-10	Up	gi|556097113|gb|ESO85765.1|/8.91242e-121/hypothetical protein LOTGIDRAFT_221190 [Lottia gigantea]	gi|395535262|ref|XM_003769601.1|/4e-32/PREDICTED: Sarcophilus harrisii QKI, KH domain containing, RNA binding (QKI), mRNA	sp|O01367|HOW_DROME/2e-86/Protein held out wings OS=Drosophila melanogaster GN=how PE=1 SV=1	crg:105333779/3e-108/protein quaking-A-like; K14945 protein quaking	SPCC962.06c_1/7e-22/---	SM00322/2.8E-9/K homology RNA-binding domain	molecular_function:GO:0003723//RNA binding;
CL269.Contig1_All	701	0.78	20.68	4.72861825145269	8.91224e-35	2.32546130385509e-33	Up	gi|391339070|ref|XP_003743876.1|/8.72949e-54/PREDICTED: calmodulin-like [Metaseiulus occidentalis]	gi|156915031|gb|EU117990.1|/2e-08/Crassostrea gigas clone CBSN2241 calmodulin mRNA, partial cds	sp|Q8STF0|CALM_STRIE/2e-53/Calmodulin OS=Strongylocentrotus intermedius PE=2 SV=3	crg:105334726/6e-53/calmodulin; K02183 calmodulin	SPAC3A12.14/1e-44/---	PS50222/14.792/EF-hand calcium-binding domain profile.	NA
Unigene38755_All	1084	0.19	5.01	4.72073927975162	3.89806e-14	4.74610348244473e-13	Up	gi|556098861|gb|ESO87513.1|/2.41055e-56/hypothetical protein LOTGIDRAFT_235007 [Lottia gigantea]	gi|255098792|gb|FJ590509.1|/8e-18/Argopecten irradians manganese superoxide dismutase (MnSOD) gene, complete cds	sp|A0JMF7|HAUS6_DANRE/1e-17/HAUS augmin-like complex subunit 6 OS=Danio rerio GN=haus6 PE=2 SV=1	spu:762945/9e-48/uncharacterized LOC762945; K16589 HAUS augmin-like complex subunit 6	NA	PTHR16151/1.1E-51/--	NA
Unigene36578_All	439	0.25	6.50	4.70043971814109	2.80262e-07	2.02450284634178e-06	Up	NA	NA	NA	NA	NA	NA	NA
CL3169.Contig1_All	1650	0.17	4.36	4.68072148352659	3.0671e-19	4.7637142327896e-18	Up	gi|617399891|ref|XP_007552044.1|/5.0958e-81/PREDICTED: beta-lactamase-like protein 2 isoform X1 [Poecilia formosa]	NA	sp|Q0V9A9|LACB2_XENTR/4e-82/Beta-lactamase-like protein 2 OS=Xenopus tropicalis GN=lactb2 PE=2 SV=1	NA	CC0923/5e-25/---	SM00849/1.2E-29/Metallo-beta-lactamase superfamily	NA
CL734.Contig2_All	646	0.19	4.87	4.67985044863876	2.07426e-08	1.66301952732981e-07	Up	NA	NA	NA	NA	NA	NA	NA
CL903.Contig3_All	1845	0.17	4.28	4.65400414515081	2.22766e-20	3.64536800116516e-19	Up	gi|585722101|ref|XP_006813392.1|/5.07227e-16/PREDICTED: uncharacterized protein LOC102810040 [Saccoglossus kowalevskii]	NA	NA	NA	NA	PS50158/8.894/Zinc finger CCHC-type profile.	NA
Unigene42723_All	691	0.15	3.76	4.64769825606912	5.35832e-07	3.75898727472527e-06	Up	NA	NA	NA	NA	NA	NA	NA
CL1573.Contig3_All	853	0.54	13.36	4.62881679031058	5.25204e-28	1.12700192177235e-26	Up	NA	NA	NA	NA	NA	NA	NA
Unigene19666_All	1094	1.86	45.80	4.62197307187628	8.24912e-119	7.59703382557377e-117	Up	gi|296035078|gb|ADG85257.1|/7.40288e-21/Fas ligand-like protein [Ostrea edulis]	NA	NA	crg:105344501/1e-06/tumor necrosis factor-like; K05473 tumor necrosis factor ligand superfamily member 11	NA	PF00229/6.0E-11/TNF(Tumour Necrosis Factor) family	NA
Unigene35876_All	1327	0.15	3.68	4.61667136044849	9.89422e-13	1.10790809479769e-11	Up	NA	NA	NA	NA	NA	NA	NA
CL3569.Contig2_All	640	0.17	4.13	4.60253513016911	5.35832e-07	3.7580487011236e-06	Up	NA	NA	NA	NA	NA	NA	NA
Unigene37016_All	603	0.18	4.37	4.60156446805829	5.35832e-07	3.7585179293295e-06	Up	NA	NA	NA	NA	NA	NA	NA
Unigene38342_All	640	0.17	4.09	4.58849419169141	5.35832e-07	3.75757959006366e-06	Up	gi|542250652|ref|XP_005461495.1|/2.49749e-22/PREDICTED: neurotrypsin-like isoform X2 [Oreochromis niloticus]	NA	sp|Q5G266|NETR_TRAPH/6e-18/Neurotrypsin OS=Trachypithecus phayrei GN=PRSS12 PE=3 SV=1	clv:102092565/4e-20/PRSS12; protease, serine, 12 (neurotrypsin, motopsin); K09624 protease, serine, 12 (neurotrypsin, motopsin) [EC:3.4.21.-]	NA	PS50287/18.215/SRCR domain profile.	NA
CL2694.Contig2_All	240	2.06	49.53	4.5875863784512	1.61649e-23	2.98132551608667e-22	Up	NA	gi|54400857|gb|AC131795.3|/1e-06/Mus musculus BAC clone RP24-490N11 from 10, complete sequence	NA	NA	NA	NA	NA
Unigene42760_All	796	0.26	6.07	4.54511298811459	3.58982e-12	3.86486983441932e-11	Up	NA	NA	NA	NA	NA	NA	NA
Unigene40759_All	842	0.12	2.80	4.54432051622381	1.951002e-06	1.28341206505855e-05	Up	gi|405965753|gb|EKC31107.1|/1.52771e-75/THAP domain-containing protein 4 [Crassostrea gigas]	NA	sp|Q8WY91|THAP4_HUMAN/8e-11/THAP domain-containing protein 4 OS=Homo sapiens GN=THAP4 PE=1 SV=2	bmor:101735999/1e-08/prominin-like protein; K06532 prominin 1	NA	PF05485/7.8E-16/THAP domain	NA
CL2746.Contig1_All	1714	2.10	48.55	4.53101006264043	5.65246e-198	9.17756930289017e-196	Up	NA	NA	sp|Q9VH14|TIMP_DROME/8e-07/Tissue inhibitor of metalloproteases OS=Drosophila melanogaster GN=Timp PE=2 SV=1	NA	NA	PF00965/1.6E-14/Tissue inhibitor of metalloproteinase	NA
Unigene44035_All	1357	0.22	5.06	4.52356195605701	2.68396e-17	3.84151604789809e-16	Up	gi|405974269|gb|EKC38928.1|/6.98563e-155/Acyl-CoA-binding domain-containing protein 4 [Crassostrea gigas]	NA	sp|Q7M3S9|RNGB_DICDI/2e-23/RING finger protein B OS=Dictyostelium discoideum GN=rngB PE=2 SV=2	aga:AgaP_AGAP004774/2e-22/AGAP004774-PA; K14966 host cell factor	NA	PF13415/4.6E-7/Galactose oxidase, central domain	NA
Unigene44527_All	739	0.14	3.22	4.52356195605701	1.951002e-06	1.28311157054554e-05	Up	NA	NA	NA	NA	NA	NA	NA
CL4532.Contig1_All	738	0.14	3.22	4.52356195605701	1.951002e-06	1.28296137605057e-05	Up	NA	NA	NA	NA	NA	NA	NA
Unigene40809_All	593	0.18	4.10	4.50955509806313	1.951002e-06	1.28326180021075e-05	Up	gi|556101119|gb|ESO89771.1|/3.13538e-47/hypothetical protein LOTGIDRAFT_124656 [Lottia gigantea]	gi|564231809|ref|XM_006260232.1|/1e-09/PREDICTED: Alligator mississippiensis aurora kinase A (AURKA), mRNA	sp|A5GFW1|AURKA_PIG/4e-46/Aurora kinase A OS=Sus scrofa GN=AURKA PE=3 SV=1	crg:105332077/2e-47/aurora kinase A-like; K11481 aurora kinase A [EC:2.7.11.1]	SPAC17G8.14c_2/1e-10/---	PS00107/-/Protein kinases ATP-binding region signature.	biological_process:GO:0035404//histone-serine phosphorylation;GO:0007052//mitotic spindle organization;GO:0032465//regulation of cytokinesis;cellular_component:GO:0051233//spindle midzone;GO:0000780//condensed nuclear chromosome, centromeric region;GO:0032133//chromosome passenger complex;GO:0031616//spindle pole centrosome;GO:0005876//spindle microtubule;molecular_function:GO:0005524//ATP bindin…
CL3581.Contig1_All	785	1.84	41.38	4.491155973803	2.62198e-75	1.43425114352483e-73	Up	gi|405954435|gb|EKC21877.1|/7.26752e-82/Proteasome subunit beta type-2 [Crassostrea gigas]	gi|514770710|ref|XM_005025401.1|/9e-11/PREDICTED: Anas platyrhynchos proteasome (prosome, macropain) subunit, beta type, 2 (PSMB2), mRNA	sp|P40307|PSB2_RAT/6e-74/Proteasome subunit beta type-2 OS=Rattus norvegicus GN=Psmb2 PE=1 SV=1	crg:105346718/2e-82/proteasome subunit beta type-2-like; K02734 20S proteasome subunit beta 4 [EC:3.4.25.1]	SPAC31A2.04c/1e-47/---	PF00227/7.1E-45/Proteasome subunit	NA
Unigene40344_All	682	0.15	3.36	4.48542682717024	3.71478e-06	2.35726771535073e-05	Up	gi|405962726|gb|EKC28375.1|/5.3188e-53/G2/mitotic-specific cyclin-A [Crassostrea gigas]	NA	sp|P04962|CCNA_SPISO/6e-46/G2/mitotic-specific cyclin-A OS=Spisula solidissima PE=2 SV=1	crg:105348733/1e-53/G2/mitotic-specific cyclin-A-like; K06627 cyclin A	SPBC582.03/2e-06/---	PTHR10177:SF68/5.0E-28/--	biological_process:GO:0044763//single-organism cellular process;
Unigene44355_All	276	0.43	9.60	4.48062584090642	3.71478e-06	2.35567119133085e-05	Up	NA	NA	NA	NA	NA	NA	NA
CL984.Contig1_All	1395	3.77	83.73	4.47310819651856	6.06344e-273	1.54132096072398e-270	Up	gi|585708800|ref|XP_002740918.2|/1.62615e-29/PREDICTED: uncharacterized protein LOC100370288 [Saccoglossus kowalevskii]	NA	NA	NA	ML1783/4e-10/---	PTHR10108/4.9E-23/--	NA
Unigene36106_All	259	0.47	10.40	4.46777896135082	3.71478e-06	2.35646918292683e-05	Up	NA	gi|344310976|gb|HQ025801.1|/5e-19/Argopecten irradians catalase gene, complete cds	NA	NA	NA	NA	NA
Unigene38811_All	651	0.16	3.54	4.467605550083	3.71478e-06	2.35593712847144e-05	Up	NA	NA	NA	NA	NA	NA	NA
Unigene37628_All	616	0.17	3.76	4.4671260104273	3.71478e-06	2.35673530028233e-05	Up	NA	NA	NA	NA	NA	NA	NA
CL2746.Contig2_All	1861	1.99	43.90	4.46338060387907	2.74372e-193	4.32968264494382e-191	Up	NA	NA	sp|Q9VH14|TIMP_DROME/9e-07/Tissue inhibitor of metalloproteases OS=Drosophila melanogaster GN=Timp PE=2 SV=1	NA	NA	PF00965/1.6E-14/Tissue inhibitor of metalloproteinase	NA
Unigene36165_All	440	0.25	5.49	4.45680614923047	3.71478e-06	2.35700147775017e-05	Up	NA	NA	NA	NA	NA	NA	NA
Unigene20401_All	578	0.92	19.98	4.44077891173541	2.20712e-26	4.45692262257369e-25	Up	NA	NA	NA	NA	NA	NA	NA
Unigene1083_All	391	0.29	6.29	4.43893521175172	3.71478e-06	2.35620312566332e-05	Up	NA	NA	NA	NA	NA	NA	NA
Unigene36368_All	887	0.88	19.06	4.43690078527264	6.93728e-40	2.05658319704485e-38	Up	gi|170060725|ref|XP_001865928.1|/5.12349e-08/serine protease [Culex quinquefasciatus] &gt;gi|167879109|gb|EDS42492.1| serine protease [Culex quinquefasciatus]	NA	NA	cin:100186027/1e-06/uncharacterized LOC100186027; K06560 mannose receptor, C type	NA	NA	NA
Unigene43049_All	599	0.18	3.88	4.42998784074482	3.71478e-06	2.35753401310438e-05	Up	NA	NA	NA	NA	NA	NA	NA
CL1105.Contig2_All	3051	0.49	10.54	4.42694930752201	1.238072e-77	6.99722422696177e-76	Up	gi|405977683|gb|EKC42119.1|/3.36561e-167/B(0,+)-type amino acid transporter 1 [Crassostrea gigas]	gi|156385477|ref|XM_001633607.1|/3e-10/Nematostella vectensis predicted protein (NEMVEDRAFT_v1g185303) partial mRNA	sp|P82252|BAT1_RAT/3e-136/b(0,+)-type amino acid transporter 1 OS=Rattus norvegicus GN=Slc7a9 PE=1 SV=1	crg:105321809/7e-168/b(0,+)-type amino acid transporter 1-like; K13868 solute carrier family 7 (L-type amino acid transporter), member 9	BS_ykbA/1e-50/---	PF13520/2.0E-63/Amino acid permease	NA
Unigene41762_All	1332	0.30	6.43	4.42178433171943	5.17914e-21	8.70076934569378e-20	Up	gi|524864996|ref|XP_005089330.1|/9.26193e-128/PREDICTED: S-methylmethionine--homocysteine S-methyltransferase BHMT2-like [Aplysia californica]	gi|260808160|ref|XM_002598830.1|/1e-07/Branchiostoma floridae hypothetical protein, mRNA	sp|O09171|BHMT1_RAT/3e-45/Betaine--homocysteine S-methyltransferase 1 OS=Rattus norvegicus GN=Bhmt PE=1 SV=1	crg:105339575/1e-127/betaine--homocysteine S-methyltransferase 1-like; K00544 betaine-homocysteine S-methyltransferase [EC:2.1.1.5]	lin1786_1/1e-19/---	PTHR11103:SF7/1.0E-107/--	NA
Unigene40085_All	554	0.58	12.30	4.40646160509903	6.60542e-16	8.90091831998081e-15	Up	gi|405966527|gb|EKC31802.1|/1.05526e-24/Serine/threonine-protein kinase Nek4 [Crassostrea gigas]	NA	NA	crg:105343212/2e-25/uncharacterized LOC105343212; K09935 uncharacterized protein	PA4580/4e-20/---	PF08719/8.3E-29/Domain of unknown function (DUF1768)	NA
CL1770.Contig1_All	1006	0.10	2.11	4.39917109381982	7.06176e-06	4.31963799303136e-05	Up	gi|405977313|gb|EKC41771.1|/3.45495e-14/hypothetical protein CGI_10021637 [Crassostrea gigas]	NA	NA	NA	NA	NA	NA
Unigene43330_All	753	0.28	5.90	4.3972162221916	4.68014e-11	4.64606652977558e-10	Up	NA	NA	NA	NA	NA	NA	NA
Unigene36723_All	691	0.15	3.16	4.39689015256858	7.06176e-06	4.32010838810846e-05	Up	gi|405960927|gb|EKC26797.1|/8.52673e-30/Receptor-type tyrosine-protein phosphatase T [Crassostrea gigas]	NA	sp|A8XMW6|CED1_CAEBR/1e-18/Cell death abnormality protein 1 OS=Caenorhabditis briggsae GN=ced-1 PE=3 SV=2	crg:105317766/2e-30/receptor-type tyrosine-protein phosphatase epsilon-like; K06776 receptor-type tyrosine-protein phosphatase kappa [EC:3.1.3.48]	NA	SM00181/54.0/Epidermal growth factor-like domain.	NA
Unigene36405_All	240	0.51	10.43	4.35409810054827	1.340112e-05	7.90308754314508e-05	Up	NA	NA	NA	NA	NA	NA	NA
CL984.Contig2_All	1467	7.81	159.67	4.35362691522776	0	0	Up	gi|585708800|ref|XP_002740918.2|/1.7368e-29/PREDICTED: uncharacterized protein LOC100370288 [Saccoglossus kowalevskii]	NA	NA	NA	ML1783/4e-10/---	PF13847/2.4E-27/Methyltransferase domain	NA
Unigene40904_All	603	0.18	3.67	4.3497112514009	7.06176e-06	4.32057888564583e-05	Up	gi|405952700|gb|EKC20480.1|/5.07866e-80/Glycogen debranching enzyme [Crassostrea gigas]	gi|560949721|ref|XM_006197355.1|/3e-07/PREDICTED: Vicugna pacos amylo-alpha-1, 6-glucosidase, 4-alpha-glucanotransferase (AGL), transcript variant X2, mRNA	sp|Q2PQH8|GDE_CANFA/1e-65/Glycogen debranching enzyme OS=Canis familiaris GN=AGL PE=2 SV=1	crg:105323132/1e-80/glycogen debranching enzyme-like; K01196 glycogen debranching enzyme [EC:2.4.1.25 3.2.1.33]	YPR184w_2/3e-41/---	PF14701/4.0E-72/glucanotransferase domain of human glycogen debranching enzyme	NA
Unigene43186_All	551	0.19	3.87	4.34826224270082	1.340112e-05	7.90806848067227e-05	Up	gi|573909279|ref|XP_006642358.1|/7.45955e-07/PREDICTED: thymocyte nuclear protein 1-like [Lepisosteus oculatus]	NA	sp|Q9P016|THYN1_HUMAN/1e-06/Thymocyte nuclear protein 1 OS=Homo sapiens GN=THYN1 PE=1 SV=1	NA	NA	NA	NA
CL2203.Contig7_All	1668	0.84	17.07	4.34492992024898	8.67426e-68	4.28209646994728e-66	Up	gi|405957331|gb|EKC23550.1|/9.77595e-80/Interferon-induced protein 44-like protein [Crassostrea gigas]	NA	sp|Q53G44|IF44L_HUMAN/2e-39/Interferon-induced protein 44-like OS=Homo sapiens GN=IFI44L PE=2 SV=3	xma:102225574/2e-31/uncharacterized LOC102225574; K07374 tubulin alpha	NA	PF01926/6.9E-5/50S ribosome-binding GTPase	NA
Unigene37048_All	1002	0.20	4.04	4.33628338786443	3.18048e-10	2.977883424e-09	Up	gi|405958746|gb|EKC24841.1|/5.30317e-15/hypothetical protein CGI_10010808 [Crassostrea gigas]	NA	NA	NA	NA	PS50158/9.504/Zinc finger CCHC-type profile.	NA
Unigene43957_All	617	0.17	3.41	4.32616508777383	1.340112e-05	7.90391726362205e-05	Up	NA	NA	NA	NA	NA	NA	NA
CL4210.Contig2_All	687	0.15	3.00	4.32192809488736	2.53832e-05	0.000144227511843835	Up	NA	NA	NA	NA	NA	NA	NA
Unigene42398_All	653	0.16	3.20	4.32192809488736	1.340112e-05	7.90225799685106e-05	Up	NA	NA	NA	NA	NA	NA	NA
Unigene38736_All	574	0.37	7.39	4.3199771885172	3.18048e-10	2.97837982063677e-09	Up	NA	NA	NA	NA	NA	NA	NA
CL1058.Contig2_All	884	0.38	7.58	4.31812652472751	3.48502e-16	4.75197702815534e-15	Up	gi|556104216|gb|ESO92868.1|/1.37687e-29/hypothetical protein LOTGIDRAFT_162345 [Lottia gigantea]	NA	sp|P00377|DYR_PIG/1e-26/Dihydrofolate reductase OS=Sus scrofa GN=DHFR PE=1 SV=1	tru:101062022/4e-28/dihydrofolate reductase-like; K00287 dihydrofolate reductase [EC:1.5.1.3]	YOR236w/1e-09/---	PR00070/1.41E-7/Dihydrofolate reductase signature	NA
CL2634.Contig2_All	1539	1.89	37.65	4.31619172533822	1.750012e-133	1.82059581733333e-131	Up	NA	gi|222355231|gb|FJ014707.1|/2e-07/Argopecten irradians cytoplasmic copper/zinc superoxide dismutase gene, complete cds	NA	NA	NA	NA	NA
Unigene36430_All	390	0.29	5.74	4.30692593154812	1.340112e-05	7.90142862468514e-05	Up	NA	NA	NA	NA	NA	NA	NA
Unigene41508_All	746	0.14	2.77	4.30638724399158	1.340112e-05	7.90640747069943e-05	Up	NA	NA	NA	NA	NA	NA	NA
Unigene43906_All	1701	0.18	3.54	4.29768054864069	4.47984e-15	5.76427969583143e-14	Up	gi|405969851|gb|EKC34797.1|/3.54486e-101/hypothetical protein CGI_10016385 [Crassostrea gigas]	NA	NA	NA	NA	NA	NA
Unigene44140_All	665	0.16	3.14	4.29462074889163	1.340112e-05	7.9072378884571e-05	Up	gi|405965896|gb|EKC31241.1|/8.30539e-64/Tctex1 domain-containing protein 1-B [Crassostrea gigas]	NA	sp|A2VDD2|TC1DB_XENLA/7e-27/Tctex1 domain-containing protein 1-B (Fragment) OS=Xenopus laevis GN=tctex1d1-b PE=2 SV=1	aag:AaeL_AAEL006307/7e-11/AAEL006307-PA; K11262 acetyl-CoA carboxylase / biotin carboxylase 1 [EC:6.4.1.2 6.3.4.14]	NA	PF03645/1.6E-27/Tctex-1 family	NA
CL1813.Contig1_All	2136	0.35	6.82	4.28434491207921	3.68826e-35	9.70942222492971e-34	Up	gi|405974301|gb|EKC38957.1|/8.58553e-15/hypothetical protein CGI_10026724 [Crassostrea gigas]	NA	NA	NA	NA	NA	NA
CL3119.Contig2_All	668	0.60	11.67	4.28169825009883	1.075326e-18	1.63623142004334e-17	Up	gi|405968575|gb|EKC33635.1|/3.82284e-16/hypothetical protein CGI_10020077 [Crassostrea gigas]	NA	NA	NA	NA	NA	NA
Unigene36938_All	1546	0.52	10.11	4.28112756376192	6.42904e-37	1.7721815952895e-35	Up	gi|405951331|gb|EKC19253.1|/4.03857e-16/hypothetical protein CGI_10009106 [Crassostrea gigas]	NA	NA	NA	NA	NA	NA
Unigene45076_All	604	0.18	3.49	4.27715822476734	1.340112e-05	7.90474715833683e-05	Up	NA	NA	NA	NA	NA	NA	NA
Unigene42608_All	433	0.25	4.83	4.27202318906105	2.53832e-05	0.000144125470952092	Up	gi|260798751|ref|XP_002594363.1|/3.54051e-15/hypothetical protein BRAFLDRAFT_119978 [Branchiostoma floridae] &gt;gi|229279597|gb|EEN50374.1| hypothetical protein BRAFLDRAFT_119978 [Branchiostoma floridae]	NA	NA	NA	NA	NA	NA
Unigene42335_All	276	0.43	8.29	4.26896353679365	2.53832e-05	0.000144110905467408	Up	NA	gi|699099|gb|U12271.1|HECYI3/5e-16/Heliocidaris erythrogramma CyI cytoplasmic actin (HeCyI) gene, exon 4 and complete cds	NA	NA	NA	NA	NA
Unigene42292_All	956	0.11	2.12	4.2684888359259	1.340112e-05	7.90557722734433e-05	Up	gi|405966108|gb|EKC31428.1|/1.51624e-40/Tripartite motif-containing protein 45 [Crassostrea gigas]	NA	sp|D3ZQG6|TRIM2_RAT/2e-08/Tripartite motif-containing protein 2 OS=Rattus norvegicus GN=Trim2 PE=1 SV=2	crg:105340780/3e-41/E3 ubiquitin-protein ligase TRIM33-like; K08883 tripartite motif-containing protein 33 [EC:2.3.2.27]	NA	NA	NA
CL3298.Contig3_All	970	22.01	424.15	4.2683435115834	0	0	Up	gi|156375610|ref|XP_001630173.1|/2.42625e-09/predicted protein [Nematostella vectensis] &gt;gi|156217188|gb|EDO38110.1| predicted protein [Nematostella vectensis]	NA	NA	NA	NA	NA	NA
CL1232.Contig2_All	871	2.47	47.58	4.26777232484046	3.06526e-93	2.0974442908648e-91	Up	gi|557133082|gb|AGZ87977.1|/8.57846e-77/peptidyl-prolyl cis-trans isomerase A [Conus textile]	gi|432875512|ref|XM_004072831.1|/7e-18/PREDICTED: Oryzias latipes peptidyl-prolyl cis-trans isomerase-like (LOC101156984), mRNA	sp|P91791|PPIA_HEMPU/1e-71/Peptidyl-prolyl cis-trans isomerase OS=Hemicentrotus pulcherrimus PE=2 SV=1	ola:101156984/8e-76/peptidyl-prolyl cis-trans isomerase-like; K09565 peptidyl-prolyl isomerase F (cyclophilin D) [EC:5.2.1.8]	SPBC28F2.03/6e-62/---	PS50072/44.541/Cyclophilin-type peptidyl-prolyl cis-trans isomerase domain profile.	biological_process:GO:0006457//protein folding;GO:0000413//protein peptidyl-prolyl isomerization;molecular_function:GO:0003755//peptidyl-prolyl cis-trans isomerase activity;
Unigene41685_All	1658	0.18	3.45	4.26052755022322	3.01896e-14	3.69819308504143e-13	Up	gi|432944307|ref|XP_004083400.1|/5.2877e-94/PREDICTED: cholesterol 24-hydroxylase-like [Oryzias latipes]	NA	sp|Q9WVK8|CP46A_MOUSE/9e-80/Cholesterol 24-hydroxylase OS=Mus musculus GN=Cyp46a1 PE=2 SV=1	ola:101165021/1e-94/cholesterol 24-hydroxylase-like; K07440 cholesterol 24(S)-hydroxylase [EC:1.14.13.98]	BH0579/2e-40/---	PR00463/1.88E-24/E-class P450 group I signature	NA
Unigene36178_All	408	0.27	5.17	4.25913296815147	2.53832e-05	0.000144096342926435	Up	NA	NA	NA	NA	NA	NA	NA
Unigene18461_All	261	0.93	17.79	4.25769198415913	1.135172e-09	1.01482642609803e-08	Up	gi|156352182|ref|XP_001622644.1|/3.32548e-13/predicted protein [Nematostella vectensis] &gt;gi|156209229|gb|EDO30544.1| predicted protein [Nematostella vectensis]	NA	NA	NA	NA	NA	NA
Unigene44362_All	470	0.23	4.39	4.25451517347835	2.53832e-05	0.000144169185077343	Up	NA	NA	NA	NA	NA	NA	NA
Unigene37097_All	789	0.13	2.48	4.25375659224578	2.53832e-05	0.000143950879224712	Up	gi|405961104|gb|EKC26958.1|/2.21777e-86/Mannosyl-oligosaccharide glucosidase [Crassostrea gigas]	NA	sp|Q80UM7|MOGS_MOUSE/3e-39/Mannosyl-oligosaccharide glucosidase OS=Mus musculus GN=Mogs PE=2 SV=1	crg:105331294/5e-87/mannosyl-oligosaccharide glucosidase-like; K01228 mannosyl-oligosaccharide glucosidase [EC:3.2.1.106]	NA	PTHR10412:SF1/7.5E-57/--	biological_process:GO:0044723//single-organism carbohydrate metabolic process;cellular_component:GO:0044425//membrane part;molecular_function:GO:0016798//hydrolase activity, acting on glycosyl bonds;
CL3889.Contig2_All	1282	0.36	6.85	4.25003517640558	2.73298e-21	4.64408198548094e-20	Up	gi|405964879|gb|EKC30321.1|/2.56992e-10/BTB and MATH domain-containing protein 38 [Crassostrea gigas]	NA	sp|Q20681|BAT38_CAEEL/1e-07/BTB and MATH domain-containing protein 38 OS=Caenorhabditis elegans GN=bath-38 PE=4 SV=1	NA	NA	PF00651/3.8E-10/BTB/POZ domain	NA
CL639.Contig2_All	512	0.21	3.99	4.24792751344359	2.53832e-05	0.000144067226672055	Up	NA	NA	NA	NA	NA	NA	NA
Unigene43216_All	514	0.21	3.97	4.2406777743642	2.53832e-05	0.000144023574346026	Up	gi|260804463|ref|XP_002597107.1|/1.56118e-31/hypothetical protein BRAFLDRAFT_76362 [Branchiostoma floridae] &gt;gi|229282370|gb|EEN53119.1| hypothetical protein BRAFLDRAFT_76362 [Branchiostoma floridae]	NA	NA	NA	NA	NA	NA
Unigene36428_All	1424	0.21	3.97	4.2406777743642	5.69368e-14	6.86099431660232e-13	Up	gi|405972958|gb|EKC37700.1|/5.62992e-110/hypothetical protein CGI_10020453 [Crassostrea gigas]	NA	NA	NA	NA	PF12736/3.3E-25/Cell-cycle sustaining, positive selection,	NA
Unigene36725_All	563	0.19	3.59	4.23991252037947	2.53832e-05	0.000144081783328281	Up	gi|405969150|gb|EKC34145.1|/4.82708e-28/hypothetical protein CGI_10004147 [Crassostrea gigas]	NA	NA	NA	NA	NA	NA
Unigene39863_All	563	0.19	3.59	4.23991252037947	2.53832e-05	0.00014399448748864	Up	gi|499033862|ref|XP_004567618.1|/2.66102e-10/PREDICTED: neural cell adhesion molecule L1-like isoform X3 [Maylandia zebra]	NA	sp|O00533|CHL1_HUMAN/3e-10/Neural cell adhesion molecule L1-like protein OS=Homo sapiens GN=CHL1 PE=1 SV=4	mze:101468157/6e-11/neural cell adhesion molecule L1.1-like; K04361 epidermal growth factor receptor [EC:2.7.10.1]; K04362 fibroblast growth factor receptor 1 [EC:2.7.10.1]; K05719 integrin beta 1; K06491 neural cell adhesion molecule; K06493 integrin beta 3; K06550 L1 cell adhesion molecule; K06757 neurofascin; K06759 contactin 1; K06760 contactin 2; K06794 neurocan core protein	NA	PF13895/0.31/Immunoglobulin domain	NA
Unigene41583_All	434	0.51	9.63	4.23896664587196	1.135172e-09	1.01514951633238e-08	Up	NA	NA	NA	NA	NA	NA	NA
Unigene37052_All	592	0.18	3.39	4.23521646169403	2.53832e-05	0.000144009029448596	Up	NA	NA	NA	NA	NA	NA	NA
Unigene41909_All	495	0.22	4.14	4.23405533886203	2.53832e-05	0.000144140039381381	Up	gi|524878959|ref|XP_005096159.1|/4.68336e-59/PREDICTED: replication factor C subunit 2-like [Aplysia californica]	gi|524878958|ref|XM_005096102.1|/9e-19/PREDICTED: Aplysia californica replication factor C subunit 2-like (LOC101854249), mRNA	sp|P53033|RFC2_CHICK/4e-54/Replication factor C subunit 2 OS=Gallus gallus GN=RFC2 PE=2 SV=1	crg:105317478/3e-59/replication factor C subunit 2-like; K10755 replication factor C subunit 2/4	SPAC1687.03c/7e-33/---	PTHR11669/4.3E-69/--	NA
Unigene39492_All	359	0.32	6.01	4.23122118071119	2.53832e-05	0.000144183762345804	Up	NA	NA	NA	NA	NA	NA	NA
Unigene41465_All	517	0.21	3.94	4.22973439667762	2.53832e-05	0.000144154610756167	Up	gi|291234107|ref|XP_002736989.1|/2.11409e-63/PREDICTED: retinal dehydrogenase 1-like [Saccoglossus kowalevskii]	gi|542195163|ref|XM_005472363.1|/4e-12/PREDICTED: Oreochromis niloticus aldehyde dehydrogenase 2 family (mitochondrial) (aldh2), transcript variant X2, mRNA	sp|P30841|CROM_ENTDO/8e-61/Omega-crystallin OS=Enteroctopus dofleini PE=1 SV=3	hmg:100205406/1e-63/aldehyde dehydrogenase, mitochondrial-like; K00128 aldehyde dehydrogenase (NAD+) [EC:1.2.1.3]	SPAC9E9.09c/2e-44/---	PTHR11699:SF145/4.5E-97/--	biological_process:GO:0055114//oxidation-reduction process;molecular_function:GO:0004029//aldehyde dehydrogenase (NAD) activity;
Unigene36777_All	922	0.33	6.18	4.22706890854592	1.07295e-13	1.27057725758853e-12	Up	NA	NA	NA	NA	NA	NA	NA
Unigene41191_All	1556	0.13	2.42	4.2184235191335	1.135172e-09	1.01498794550374e-08	Up	NA	NA	NA	NA	NA	NA	NA
Unigene35928_All	1658	0.73	13.55	4.21425257736122	5.94656e-52	2.31990172e-50	Up	NA	NA	NA	NA	NA	NA	NA
Unigene36838_All	635	0.17	3.14	4.20715790764129	2.53832e-05	0.000144052672956864	Up	NA	NA	NA	NA	NA	NA	NA
CL1599.Contig1_All	1124	0.14	2.58	4.20387233336565	7.64042e-08	5.83659933043242e-07	Up	gi|578821001|ref|XP_006718462.1|/5.73409e-16/PREDICTED: mucin-5AC [Homo sapiens]	NA	sp|P98088|MUC5A_HUMAN/1e-16/Mucin-5AC (Fragments) OS=Homo sapiens GN=MUC5AC PE=1 SV=3	asn:102388355/1e-14/mucin-2-like; K10955 intestinal mucin-2	YGL028c/4e-06/---	NA	NA
Unigene45102_All	664	5.40	99.38	4.20192422949928	2.05248e-141	2.28778217142857e-139	Up	gi|340385499|ref|XP_003391247.1|/3.84129e-37/PREDICTED: hypothetical protein LOC100634711 [Amphimedon queenslandica]	NA	NA	dre:387298/6e-07/p2rx7, p2xr7; purinergic receptor P2X, ligand-gated ion channel, 7; K05220 P2X purinoceptor 7	NA	NA	NA
CL650.Contig3_All	887	1.18	21.66	4.19817447824649	3.3451e-43	1.08562118890815e-41	Up	gi|405970901|gb|EKC35765.1|/2.51928e-39/hypothetical protein CGI_10013773 [Crassostrea gigas]	NA	NA	NA	NA	NA	NA
Unigene36722_All	639	0.17	3.12	4.19793937761191	2.53832e-05	0.000144038122181818	Up	NA	NA	NA	NA	NA	NA	NA
Unigene45312_All	1274	0.24	4.39	4.1931146288142	1.07295e-13	1.27084514231499e-12	Up	gi|405969794|gb|EKC34745.1|/5.20512e-72/Biliverdin reductase A [Crassostrea gigas]	NA	sp|Q9CY64|BIEA_MOUSE/1e-31/Biliverdin reductase A OS=Mus musculus GN=Blvra PE=2 SV=1	crg:105324708/1e-72/biliverdin reductase A-like; K00214 biliverdin reductase [EC:1.3.1.24]	slr1784/1e-12/---	PF01408/2.5E-16/Oxidoreductase family, NAD-binding Rossmann fold	NA
CL3523.Contig2_All	856	0.84	15.36	4.1926450779424	1.234418e-30	2.85731909369592e-29	Up	gi|524875736|ref|XP_005094592.1|/7.28799e-65/PREDICTED: carboxymethylenebutenolidase homolog isoform X5 [Aplysia californica] &gt;gi|524875738|ref|XP_005094593.1| PREDICTED: carboxymethylenebutenolidase homolog isoform X6 [Aplysia californica] &gt;gi|524875740|ref|XP_005094594.1| PREDICTED: carboxymethylenebutenolidase homolog isoform X7 [Aplysia californica]	NA	sp|Q96DG6|CMBL_HUMAN/2e-06/Carboxymethylenebutenolidase homolog OS=Homo sapiens GN=CMBL PE=1 SV=1	crg:105330523/1e-62/carboxymethylenebutenolidase homolog; K01061 carboxymethylenebutenolidase [EC:3.1.1.45]	RSp1339/2e-33/---	PTHR17630:SF32/2.5E-47/--	NA
Unigene42899_All	579	0.18	3.29	4.19201877229293	4.79798e-05	0.000261056581539952	Up	NA	gi|513184665|ref|XM_420756.4|/4e-06/PREDICTED: Gallus gallus zinc finger, CCHC domain containing 4 (ZCCHC4), mRNA	NA	NA	NA	NA	NA
CL1912.Contig1_All	408	0.43	7.84	4.18844508941311	7.64042e-08	5.83739310159119e-07	Up	NA	NA	NA	NA	NA	NA	NA
CL4217.Contig2_All	926	1.12	20.40	4.18699851480125	2.22516e-42	7.03857198648648e-41	Up	gi|405964868|gb|EKC30310.1|/3.39375e-58/MORN repeat-containing protein 2 [Crassostrea gigas]	NA	sp|Q32KU3|MORN2_BOVIN/3e-21/MORN repeat-containing protein 2 OS=Bos taurus GN=MORN2 PE=4 SV=1	ola:101160203/2e-09/alsin-like; K04575 amyotrophic lateral sclerosis 2 protein	PA4016_1/2e-14/---	PTHR23084/1.3E-36/--	NA
Unigene35805_All	555	0.19	3.45	4.18252503822195	4.79798e-05	0.000260955484984026	Up	gi|407907627|gb|AFU48616.1|/1.45553e-13/toll-like receptor d [Mytilus galloprovincialis]	NA	NA	crg:105324723/2e-08/toll-like receptor 4; K10160 toll-like receptor 4	NA	NA	NA
Unigene43997_All	825	0.13	2.36	4.18220333122075	2.53832e-05	0.000144212925728155	Up	gi|405978006|gb|EKC42424.1|/4.64953e-29/hypothetical protein CGI_10016337 [Crassostrea gigas]	NA	NA	NA	NA	NA	NA
Unigene41463_All	1033	0.20	3.62	4.17791779219584	2.14094e-09	1.86470895069767e-08	Up	gi|405958342|gb|EKC24478.1|/2.47884e-47/hypothetical protein CGI_10019581 [Crassostrea gigas]	NA	NA	NA	NA	PF00042/6.9E-9/Globin	NA
CL3574.Contig1_All	1125	0.15	2.71	4.17525844574535	2.07426e-08	1.66278222431507e-07	Up	gi|556096631|gb|ESO85283.1|/1.15493e-32/hypothetical protein LOTGIDRAFT_235794 [Lottia gigantea]	NA	NA	NA	NA	NA	NA
Unigene37784_All	585	0.18	3.25	4.1743709064735	4.79798e-05	0.000260930223078412	Up	gi|524885445|ref|XP_005099330.1|/2.28257e-63/PREDICTED: 4-hydroxybenzoate polyprenyltransferase, mitochondrial-like isoform X1 [Aplysia californica] &gt;gi|524885447|ref|XP_005099331.1| PREDICTED: 4-hydroxybenzoate polyprenyltransferase, mitochondrial-like isoform X2 [Aplysia californica]	NA	sp|Q96H96|COQ2_HUMAN/3e-58/4-hydroxybenzoate polyprenyltransferase, mitochondrial OS=Homo sapiens GN=COQ2 PE=1 SV=1	crg:105345323/3e-71/4-hydroxybenzoate polyprenyltransferase, mitochondrial-like; K06125 4-hydroxybenzoate polyprenyltransferase [EC:2.5.1.39]	SPAC56F8.04c/3e-38/---	PF01040/1.2E-20/UbiA prenyltransferase family	NA
Unigene15330_All	330	0.35	6.30	4.16992500144231	4.79798e-05	0.000261107159197908	Up	NA	NA	NA	NA	NA	NA	NA
CL854.Contig1_All	482	0.31	5.57	4.16733720695316	1.023154e-06	6.95195275907112e-06	Up	gi|21321260|dbj|BAB97379.1|/1.62411e-10/amyloid protein A [Branchiostoma belcheri]	NA	sp|P04918|SAA3_MOUSE/2e-10/Serum amyloid A-3 protein OS=Mus musculus GN=Saa3 PE=2 SV=1	fab:101819743/4e-11/uncharacterized LOC101819743; K17310 serum amyloid A protein	NA	PR00306/1.2E-7/Serum amyloid A protein signature	NA
Unigene41185_All	1014	0.20	3.59	4.16591193893569	4.0329e-09	3.42442950725514e-08	Up	gi|524900890|ref|XP_005106861.1|/1.15419e-49/PREDICTED: heterochromatin protein 1-binding protein 3-like [Aplysia californica]	NA	sp|Q5ZM33|HP1B3_CHICK/3e-07/Heterochromatin protein 1-binding protein 3 OS=Gallus gallus GN=HP1BP3 PE=2 SV=1	dre:559236/9e-07/asph; aspartate beta-hydroxylase; K00476 aspartate beta-hydroxylase [EC:1.14.11.16]	NA	NA	NA
CL186.Contig2_All	823	0.19	3.41	4.16570041558059	1.464136e-07	1.08828039439005e-06	Up	gi|405962891|gb|EKC28526.1|/4.4391e-24/Organic cation transporter protein [Crassostrea gigas]	NA	sp|P48416|CP10_LYMST/6e-11/Cytochrome P450 10 OS=Lymnaea stagnalis GN=CYP10 PE=2 SV=1	crg:105332812/5e-24/cytochrome P450 10-like; K17960 cytochrome P450, family 49, subfamily A	NA	PF00067/7.1E-11/Cytochrome P450	NA
CL4665.Contig2_All	572	0.56	10.01	4.15987133677839	3.80066e-13	4.35652882024077e-12	Up	NA	NA	NA	NA	NA	NA	NA
CL4682.Contig3_All	515	0.21	3.75	4.15842936260448	4.79798e-05	0.000260980751781565	Up	gi|405965550|gb|EKC30916.1|/7.71482e-10/hypothetical protein CGI_10022485 [Crassostrea gigas]	NA	NA	crg:105343558/2e-10/receptor-type tyrosine-protein phosphatase S-like; K06776 receptor-type tyrosine-protein phosphatase kappa [EC:3.1.3.48]	NA	PF00754/3.6E-7/F5/8 type C domain	NA
Unigene36445_All	460	0.24	4.27	4.15312975889933	4.79798e-05	0.000261006023472451	Up	NA	NA	NA	NA	NA	NA	NA
Unigene190_All	963	0.83	14.73	4.14950228368892	1.13267e-32	2.78473239649891e-31	Up	gi|66363186|ref|XP_628559.1|/1.43817e-30/cryptopsoridial mucin, large thr stretch, signal peptide sequence [Cryptosporidium parvum Iowa II] &gt;gi|46229571|gb|EAK90389.1| cryptopsoridial mucin, large thr stretch, signal peptide sequence [Cryptosporidium parvum Iowa II]	gi|632957157|ref|XM_007896130.1|/2e-06/PREDICTED: Callorhinchus milii Na(+)/H(+) exchange regulatory cofactor NHE-RF3-like (LOC103180336), transcript variant X6, mRNA	sp|P98088|MUC5A_HUMAN/2e-21/Mucin-5AC (Fragments) OS=Homo sapiens GN=MUC5AC PE=1 SV=3	cmy:102931860/1e-23/MUC2; mucin 2, oligomeric mucus/gel-forming; K10955 intestinal mucin-2	YKR013w/9e-10/---	NA	NA
CL3150.Contig2_All	370	0.31	5.50	4.14909149802515	4.79798e-05	0.000261081867919411	Up	NA	NA	NA	NA	NA	NA	NA
Unigene45589_All	569	0.19	3.36	4.14438990933517	4.79798e-05	0.000261132455376865	Up	gi|405953112|gb|EKC20833.1|/2.9207e-36/hypothetical protein CGI_10005283 [Crassostrea gigas]	NA	NA	NA	NA	PTHR31630:SF5/1.1E-12/--	NA
Unigene10863_All	960	1.39	24.40	4.13372435972674	4.4366e-52	1.73564982451253e-50	Up	NA	NA	NA	NA	NA	NA	NA
Unigene36196_All	843	1.35	23.67	4.13202839368378	3.7308e-44	1.24017090177515e-42	Up	NA	NA	NA	NA	NA	NA	NA
CL3778.Contig2_All	951	0.27	4.73	4.13080887117593	2.46616e-11	2.49673700630744e-10	Up	NA	gi|255098792|gb|FJ590509.1|/7e-12/Argopecten irradians manganese superoxide dismutase (MnSOD) gene, complete cds	NA	NA	NA	NA	NA
Unigene44145_All	525	0.21	3.67	4.12731883006445	4.79798e-05	0.000261183062441861	Up	NA	NA	NA	NA	NA	NA	NA
CL1535.Contig3_All	1435	0.13	2.27	4.12610876914982	5.61064e-09	4.71072386668659e-08	Up	NA	NA	NA	NA	NA	NA	NA
Unigene36367_All	1064	0.19	3.31	4.12275989336363	7.58714e-09	6.29959135264558e-08	Up	gi|562827388|ref|XP_006143324.1|/1.17759e-15/PREDICTED: dentin sialophosphoprotein [Tupaia chinensis]	NA	sp|Q75JC9|Y8484_DICDI/4e-16/Uncharacterized protein DDB_G0271670 OS=Dictyostelium discoideum GN=DDB_G0271670 PE=4 SV=1	ola:101169422/2e-16/X-linked retinitis pigmentosa GTPase regulator-like; K19607 X-linked retinitis pigmentosa GTPase regulator	YLR106c/3e-11/---	NA	NA
Unigene38089_All	1144	0.62	10.79	4.12128283910114	2.79254e-28	6.03846466974596e-27	Up	gi|62205190|gb|AAH92903.1|/1.65638e-26/Zgc:110369 [Danio rerio]	NA	sp|Q6P8Y1|CAPSL_MOUSE/8e-24/Calcyphosin-like protein OS=Mus musculus GN=Capsl PE=2 SV=4	NA	NA	NA	NA
Unigene38711_All	639	0.17	2.95	4.11710830299886	4.79798e-05	0.000260904966063305	Up	gi|556962138|ref|XP_005991259.1|/2.92098e-15/PREDICTED: pleckstrin homology domain-containing family B member 2-like isoform X1 [Latimeria chalumnae]	NA	sp|Q5R4K6|PKHB2_PONAB/8e-15/Pleckstrin homology domain-containing family B member 2 OS=Pongo abelii GN=PLEKHB2 PE=2 SV=1	NA	NA	SM00233/5.2E-12/Pleckstrin homology domain.	NA
Unigene37049_All	827	0.75	13.01	4.11658655622191	2.64896e-24	5.03768703046716e-23	Up	gi|405975250|gb|EKC39831.1|/1.2179e-45/hypothetical protein CGI_10025387 [Crassostrea gigas]	NA	NA	NA	CAC0567/3e-12/---	PTHR10108:SF777/4.3E-24/--	NA
Unigene1153_All	2389	0.58	10.05	4.11499879093872	3.20472e-55	1.32281234504041e-53	Up	NA	NA	NA	NA	NA	PF00229/5.0E-6/TNF(Tumour Necrosis Factor) family	NA
Unigene44478_All	776	0.40	6.90	4.10852445677817	1.341516e-12	1.49087410183976e-11	Up	NA	NA	NA	NA	NA	NA	NA
CL3284.Contig1_All	945	0.17	2.93	4.10729401317191	1.464136e-07	1.08842440396983e-06	Up	NA	NA	NA	NA	NA	NA	NA
Unigene41534_All	553	0.19	3.27	4.1052193120545	9.04866e-05	0.000470289223313905	Up	gi|405977520|gb|EKC41963.1|/9.87362e-76/THAP domain-containing protein 4 [Crassostrea gigas]	NA	NA	ola:101169150/4e-09/cdk13; cyclin-dependent kinase 13; K08819 cyclin-dependent kinase 12/13 [EC:2.7.11.22 2.7.11.23]	NA	PF13359/4.6E-41/DDE superfamily endonuclease	NA
Unigene7706_All	1034	3.66	62.86	4.10222671851471	8.67492e-142	9.68866114831014e-140	Up	gi|405970466|gb|EKC35365.1|/1.81294e-90/Periostin [Crassostrea gigas]	NA	sp|P82198|BGH3_MOUSE/7e-34/Transforming growth factor-beta-induced protein ig-h3 OS=Mus musculus GN=Tgfbi PE=2 SV=1	crg:105346434/3e-58/transforming growth factor-beta-induced protein ig-h3-like; K06464 integrin beta 2; K06588 integrin beta 5; K19519 transforming growth factor-beta-induced protein	SMa1077/2e-25/---	PS50213/30.352/FAS1/BIgH3 domain profile.	cellular_component:GO:0044421//extracellular region part;
CL3231.Contig3_All	1961	0.19	3.26	4.10080064078749	3.48502e-16	4.75082391555448e-15	Up	gi|405972180|gb|EKC36966.1|/0/Tetratricopeptide repeat protein 25 [Crassostrea gigas]	gi|260807556|ref|XM_002598529.1|/3e-06/Branchiostoma floridae hypothetical protein, mRNA	sp|Q7ZU45|TTC25_DANRE/6e-127/Tetratricopeptide repeat protein 25 OS=Danio rerio GN=ttc25 PE=2 SV=1	shr:100923172/3e-33/CNP; tetratricopeptide repeat protein 25; K01121 2',3'-cyclic-nucleotide 3'-phosphodiesterase [EC:3.1.4.37]	YPMT1.87/3e-07/---	PTHR23040/5.6E-193/--	NA
Unigene44424_All	384	0.29	4.97	4.09912104643471	9.04866e-05	0.000470202221330127	Up	NA	NA	NA	NA	NA	NA	NA
CL3721.Contig1_All	354	0.32	5.47	4.09539702279256	9.04866e-05	0.000470115251530565	Up	NA	NA	NA	NA	NA	NA	NA
Unigene43565_All	693	0.15	2.55	4.08746284125034	9.04866e-05	0.000470158732408435	Up	gi|542155462|ref|XP_005486552.1|/1.90397e-21/PREDICTED: plasminogen-like [Zonotrichia albicollis]	NA	sp|P08519|APOA_HUMAN/1e-21/Apolipoprotein(a) OS=Homo sapiens GN=LPA PE=1 SV=1	cmk:103175937/4e-22/apolipoprotein(a)-like; K09644 apolipoprotein(a) [EC:3.4.21.-]	NA	PS50070/9.049/Kringle domain profile.	NA
Unigene41703_All	412	0.27	4.58	4.08431628593348	9.04866e-05	0.000470071778694285	Up	NA	NA	NA	NA	NA	NA	NA
Unigene44458_All	425	0.26	4.41	4.08419512741643	9.04866e-05	0.000470028313897365	Up	NA	NA	NA	NA	NA	NA	NA
Unigene38734_All	465	0.47	7.96	4.08203576886601	1.425458e-08	1.15588018943418e-07	Up	gi|443697103|gb|ELT97658.1|/5.80324e-58/hypothetical protein CAPTEDRAFT_115301 [Capitella teleta]	gi|585720126|ref|XM_002731919.2|/5e-14/PREDICTED: Saccoglossus kowalevskii exosome complex component RRP4-like (LOC100378507), mRNA	sp|Q8VBV3|EXOS2_MOUSE/2e-47/Exosome complex component RRP4 OS=Mus musculus GN=Exosc2 PE=2 SV=1	crg:105321222/9e-55/exosome complex component RRP4-like; K03679 exosome complex component RRP4	SPAC2F7.14c/4e-37/---	PF14382/1.6E-18/Exosome complex exonuclease RRP4 N-terminal region	NA
CL2561.Contig2_All	3281	0.48	8.08	4.07324898203064	1.099838e-60	4.96278708144578e-59	Up	gi|556100311|gb|ESO88963.1|/0/hypothetical protein LOTGIDRAFT_182855 [Lottia gigantea]	gi|557778911|ref|XM_005189026.1|/6e-12/PREDICTED: Musca domestica vitamin K-dependent gamma-carboxylase-like (LOC101889022), mRNA	sp|Q5RF50|VKGC_PONAB/0.0/Vitamin K-dependent gamma-carboxylase OS=Pongo abelii GN=GGCX PE=2 SV=1	crg:105332560/0.0/vitamin K-dependent gamma-carboxylase-like; K10106 vitamin K-dependent gamma-carboxylase [EC:4.1.1.90]	NA	PTHR12639/0.0/--	NA
Unigene42937_All	579	0.37	6.22	4.07131740450165	1.425458e-08	1.15604705534864e-07	Up	NA	NA	NA	NA	NA	NA	NA
CL499.Contig1_All	517	0.21	3.53	4.07120695049242	9.04866e-05	0.000469984857137574	Up	gi|260835334|ref|XP_002612664.1|/9.27723e-27/hypothetical protein BRAFLDRAFT_78705 [Branchiostoma floridae] &gt;gi|229298042|gb|EEN68673.1| hypothetical protein BRAFLDRAFT_78705 [Branchiostoma floridae]	NA	NA	NA	NA	NA	NA
Unigene15045_All	1098	0.65	10.90	4.06774460663583	3.4442e-27	7.17952755473098e-26	Up	gi|405960414|gb|EKC26340.1|/5.83732e-50/hypothetical protein CGI_10015086 [Crassostrea gigas]	NA	NA	NA	NA	PS50262/10.121/G-protein coupled receptors family 1 profile.	NA
Unigene39240_All	692	0.46	7.67	4.05952081144592	2.5168e-12	2.74168684118674e-11	Up	NA	NA	NA	NA	NA	NA	NA
Unigene9580_All	646	1.47	24.47	4.05712604124303	4.83306e-34	1.23582906090123e-32	Up	gi|260835162|ref|XP_002612578.1|/1.36332e-28/hypothetical protein BRAFLDRAFT_78802 [Branchiostoma floridae] &gt;gi|229297956|gb|EEN68587.1| hypothetical protein BRAFLDRAFT_78802 [Branchiostoma floridae]	NA	sp|Q94490|UBCB_DICDI/3e-22/Ubiquitin conjugating enzyme E2 B OS=Dictyostelium discoideum GN=ubcB PE=1 SV=1	mcc:707831/1e-20/ubiquitin-conjugating enzyme E2 D4-like; K06689 ubiquitin-conjugating enzyme E2 D/E [EC:2.3.2.23]	SPBC119.02/1e-21/---	PTHR24067:SF87/2.4E-44/--	molecular_function:GO:0003824//catalytic activity;GO:0005488//binding;
Unigene42311_All	1005	0.20	3.32	4.05311133645956	2.67434e-08	2.11753449640592e-07	Up	gi|405959406|gb|EKC25451.1|/7.89142e-43/hypothetical protein CGI_10023074 [Crassostrea gigas]	NA	NA	NA	NA	NA	NA
CL60.Contig7_All	998	6.38	105.63	4.04931939881942	2.36206e-226	4.73913595285714e-224	Up	gi|551517855|ref|XP_005810427.1|/3.98195e-47/PREDICTED: deoxycytidylate deaminase-like [Xiphophorus maculatus]	gi|551517854|ref|XM_005810370.1|/2e-06/PREDICTED: Xiphophorus maculatus deoxycytidylate deaminase-like (LOC102233272), mRNA	sp|Q5RC69|DCTD_PONAB/3e-45/Deoxycytidylate deaminase OS=Pongo abelii GN=DCTD PE=2 SV=1	xma:102233272/8e-48/deoxycytidylate deaminase-like; K01493 dCMP deaminase [EC:3.5.4.12]	FN1902/1e-39/---	PS00903/-/Cytidine and deoxycytidylate deaminases zinc-binding region signature.	molecular_function:GO:0003824//catalytic activity;
Unigene41018_All	1736	0.52	8.57	4.04271167597141	4.83306e-34	1.23639182459016e-32	Up	gi|405971091|gb|EKC35946.1|/2.54657e-179/Serine--pyruvate aminotransferase, mitochondrial [Crassostrea gigas]	NA	sp|P31029|SPYA_CALJA/3e-125/Serine--pyruvate aminotransferase, mitochondrial OS=Callithrix jacchus GN=AGXT PE=2 SV=1	crg:105331916/0.0/serine--pyruvate aminotransferase-like; K00830 alanine-glyoxylate transaminase / serine-glyoxylate transaminase / serine-pyruvate transaminase [EC:2.6.1.44 2.6.1.45 2.6.1.51]	alr1004/4e-95/---	PTHR21152/2.2E-158/--	biological_process:GO:0019265//glycine biosynthetic process, by transamination of glyoxylate;cellular_component:GO:0005777//peroxisome;molecular_function:GO:0004760//serine-pyruvate transaminase activity;GO:0008453//alanine-glyoxylate transaminase activity;
Unigene35964_All	848	0.16	2.63	4.0389189892923	7.06176e-06	4.32104948567694e-05	Up	NA	NA	NA	NA	NA	NA	NA
CL2538.Contig3_All	901	0.31	5.09	4.03732553568882	1.29838e-11	1.33835580990826e-10	Up	gi|405950750|gb|EKC18716.1|/1.17456e-15/Heme-binding protein 2 [Crassostrea gigas]	NA	NA	NA	NA	PTHR11220:SF23/1.2E-21/--	NA
Unigene38085_All	618	0.51	8.34	4.03147823147317	8.83194e-12	9.25500327028539e-11	Up	NA	gi|348020200|gb|JN703459.1|/1e-06/Chlamys farreri clone BAC Bam040H03, complete sequence	NA	NA	NA	NA	NA
CL1224.Contig4_All	265	0.45	7.35	4.02974734339405	0.0001702262	0.000840922218044319	Up	NA	NA	NA	NA	NA	NA	NA
Unigene36431_All	433	0.25	4.07	4.02502879449152	0.0001702262	0.00084084827781588	Up	NA	NA	NA	NA	NA	NA	NA
CL1044.Contig1_All	2993	2.03	32.99	4.02247714537975	3.10914e-220	5.76453026138614e-218	Up	NA	gi|119508497|gb|AC195119.1|/8e-08/Gasterosteus aculeatus clone VMRC28-140H20, complete sequence	NA	NA	NA	NA	NA
CL3290.Contig1_All	352	0.32	5.18	4.01680828768655	0.0001702262	0.000840331060070299	Up	NA	NA	NA	NA	NA	NA	NA
Unigene43823_All	715	0.44	7.11	4.01427413098212	8.83194e-12	9.24982709395973e-11	Up	NA	NA	NA	NA	NA	NA	NA
Unigene45001_All	530	0.20	3.23	4.01346225980656	0.0001702262	0.00084070043636044	Up	gi|405973253|gb|EKC37977.1|/5.36456e-57/DNA excision repair protein ERCC-6-like protein [Crassostrea gigas]	NA	sp|A2BGR3|ERC6L_DANRE/6e-46/DNA excision repair protein ERCC-6-like OS=Danio rerio GN=ercc6l PE=1 SV=1	fch:102046802/3e-09/ERCC6; excision repair cross-complementing rodent repair deficiency, complementation group 6; K10841 DNA excision repair protein ERCC-6	ECU09g0410/1e-11/---	PTHR10799/2.9E-34/--	NA
Unigene36652_All	408	0.27	4.36	4.01329682261346	0.0001702262	0.000841144116773683	Up	NA	gi|555290185|ref|NG_007563.2|/7e-07/Homo sapiens phosphate regulating endopeptidase homolog, X-linked (PHEX), RefSeqGene on chromosome X	NA	NA	NA	NA	NA
Unigene43019_All	556	0.19	3.06	4.00946032924907	0.0001702262	0.000840996171277812	Up	NA	NA	NA	NA	NA	NA	NA
Unigene43071_All	531	0.20	3.22	4.00898878322726	0.0001702262	0.000840183400421718	Up	gi|405959277|gb|EKC25330.1|/1.52944e-11/IgGFc-binding protein [Crassostrea gigas]	NA	sp|P07359|GP1BA_HUMAN/2e-08/Platelet glycoprotein Ib alpha chain OS=Homo sapiens GN=GP1BA PE=1 SV=2	mcf:102135994/2e-08/GP1BA; glycoprotein Ib (platelet), alpha polypeptide; K06261 platelet glycoprotein Ib alpha chain	slr0599/2e-07/---	PR01217/4.9E-12/Proline rich extensin signature	NA
Unigene43835_All	1428	0.35	5.63	4.00770809513526	1.09596e-18	1.66672552463454e-17	Up	gi|405976719|gb|EKC41215.1|/3.73737e-37/Tctex1 domain-containing protein 1 [Crassostrea gigas]	NA	sp|Q9D5I4|TC1D1_MOUSE/2e-17/Tctex1 domain-containing protein 1 OS=Mus musculus GN=Tctex1d1 PE=2 SV=1	nve:NEMVE_v1g242105/5e-12/hypothetical protein ; K06085 synovial sarcoma, X breakpoint 2 interacting protein	NA	PTHR21255:SF18/2.6E-37/--	NA
Unigene43970_All	423	0.26	4.18	4.00691941393979	0.0001702262	0.000840552646884064	Up	NA	NA	NA	NA	NA	NA	NA
Unigene40145_All	510	0.21	3.37	4.0042873584031	0.0001702262	0.000840257223758896	Up	gi|405975080|gb|EKC39676.1|/6.21968e-17/hypothetical protein CGI_10025135 [Crassostrea gigas]	NA	NA	NA	NA	PTHR31964/2.1E-18/--	NA
Unigene44457_All	424	0.26	4.17	4.00346385530357	0.0001702262	0.000841070137519789	Up	NA	NA	NA	NA	NA	NA	NA
Unigene42448_All	1384	0.44	7.04	4	2.1358e-22	3.78262838587642e-21	Up	gi|405951567|gb|EKC19468.1|/6.51048e-47/Phosphatidylglycerol/phosphatidylinositol transfer protein [Crassostrea gigas]	NA	NA	NA	NA	PF02221/2.1E-7/ML domain	NA
Unigene10113_All	1278	1.43	22.72	3.98987578272629	1.038632e-63	4.87861776722408e-62	Up	NA	NA	NA	NA	NA	PF00229/2.8E-5/TNF(Tumour Necrosis Factor) family	NA
Unigene36721_All	1329	0.32	5.06	3.98299357469431	8.76034e-16	1.17287507273594e-14	Up	NA	gi|116834223|gb|EF032067.1|/6e-13/Apostichopus japonicus clone AH092 microsatellite sequence	NA	NA	NA	NA	NA
Unigene2823_All	799	0.26	4.11	3.98255486554059	5.0099e-08	3.88308722682119e-07	Up	gi|405958462|gb|EKC24589.1|/3.79103e-17/Transforming protein v-Fos/v-Fox [Crassostrea gigas]	NA	sp|P29596|ATF3_RAT/2e-10/Cyclic AMP-dependent transcription factor ATF-3 OS=Rattus norvegicus GN=Atf3 PE=2 SV=1	cin:778544/3e-12/atf3; transcription factor protein; K09032 activating transcription factor 3	NA	PF07716/3.4E-9/Basic region leucine zipper	NA
Unigene16085_All	3250	1.18	18.62	3.97999430819695	1.757798e-134	1.85271249613508e-132	Up	gi|405950821|gb|EKC18783.1|/9.56288e-27/hypothetical protein CGI_10011047 [Crassostrea gigas]	NA	sp|Q9EQ32|BCAP_MOUSE/3e-07/Phosphoinositide 3-kinase adapter protein 1 OS=Mus musculus GN=Pik3ap1 PE=1 SV=1	cmk:103185842/7e-09/pik3ap1; phosphoinositide-3-kinase adaptor protein 1; K12230 phosphoinositide 3-kinase adapter protein 1	NA	PTHR16267:SF11/1.4E-13/--	NA
Unigene526_All	1105	1.48	23.29	3.97604155858192	4.52426e-56	1.89533093422819e-54	Up	gi|405951627|gb|EKC19524.1|/3.04481e-38/Williams-Beuren syndrome chromosomal region 27 protein [Crassostrea gigas]	gi|324125291|emb|CU928918.11|/8e-09/Pig DNA sequence from clone CH242-269O9 on chromosome X, complete sequence	sp|Q8N6F8|WBS27_HUMAN/2e-18/Williams-Beuren syndrome chromosomal region 27 protein OS=Homo sapiens GN=WBSCR27 PE=2 SV=2	NA	NA	PTHR10108/2.6E-27/--	NA
Unigene36197_All	669	1.10	17.31	3.97603029584198	5.12552e-25	9.93929798274077e-24	Up	gi|528967376|ref|XP_005212286.1|/2.07348e-54/PREDICTED: calmodulin isoform X1 [Bos taurus]	gi|387598280|gb|JN091854.1|/3e-13/Ostrea edulis isolate M13F.13 calmodulin mRNA, partial cds	sp|Q95NR9|CALM_METSE/2e-55/Calmodulin OS=Metridium senile PE=1 SV=3	crg:105334733/1e-54/calmodulin; K02183 calmodulin	SPAC3A12.14/5e-45/---	PS00018/-/EF-hand calcium-binding domain.	molecular_function:GO:0005509//calcium ion binding;
Unigene45385_All	596	0.18	2.83	3.97473324138957	0.0001702262	0.000840404909359346	Up	NA	NA	NA	NA	NA	NA	NA
Unigene44249_All	1789	0.28	4.40	3.97400479146706	2.04702e-18	3.07315578727953e-17	Up	gi|390342515|ref|XP_001177165.2|/4.39444e-41/PREDICTED: uncharacterized protein LOC752194 [Strongylocentrotus purpuratus]	NA	sp|P21328|RTJK_DROME/8e-18/RNA-directed DNA polymerase from mobile element jockey OS=Drosophila melanogaster GN=pol PE=1 SV=1	api:100568954/7e-15/uncharacterized LOC100568954; K04911 potassium voltage-gated channel Eag-related subfamily H member 8	NA	PF00078/9.3E-24/Reverse transcriptase (RNA-dependent DNA polymerase)	NA
Unigene39191_All	599	0.18	2.82	3.96962635095648	0.0001702262	0.00084047877162946	Up	gi|405972911|gb|EKC37657.1|/1.1857e-49/Latrophilin-1 [Crassostrea gigas]	NA	sp|Q6AYP6|F154A_RAT/8e-08/Protein FAM154A OS=Rattus norvegicus GN=Fam154a PE=2 SV=1	NA	NA	PF05217/6.6E-13/STOP protein	NA
CL4333.Contig2_All	1225	2.90	45.42	3.96920290069195	8.97792e-120	8.406026496e-118	Up	gi|405967099|gb|EKC32300.1|/7.16528e-23/Phospholipase A2-like protein VP8 [Crassostrea gigas]	NA	sp|Q9PVE9|PA2AC_CALRH/3e-20/Acidic phospholipase A2 S1E6-c OS=Calloselasma rhodostoma PE=2 SV=1	crg:105324175/1e-23/acidic phospholipase A2-like; K01047 secretory phospholipase A2 [EC:3.1.1.4]	NA	PR00389/1.1E-17/Phospholipase A2 signature	NA
CL2941.Contig1_All	990	1.14	17.79	3.96396078110242	1.909624e-38	5.47620505727412e-37	Up	gi|405977075|gb|EKC41545.1|/6.43975e-90/Dehydrogenase/reductase SDR family member 11 [Crassostrea gigas]	NA	sp|Q71R50|DHR11_CHICK/2e-78/Dehydrogenase/reductase SDR family member 11 OS=Gallus gallus GN=DHRS11 PE=2 SV=1	tca:658671/4e-60/dehydrogenase/reductase SDR family member 11-like; K15890 NADP+-dependent farnesol dehydrogenase [EC:1.1.1.216]	VNG0115G/3e-33/---	PTHR24322/4.4E-130/--	NA
Unigene42137_All	1022	0.90	14.03	3.96244619729022	1.334676e-31	3.17844121780415e-30	Up	gi|260809755|ref|XP_002599670.1|/2.06249e-38/hypothetical protein BRAFLDRAFT_70350 [Branchiostoma floridae] &gt;gi|229284951|gb|EEN55682.1| hypothetical protein BRAFLDRAFT_70350 [Branchiostoma floridae]	NA	NA	bfo:BRAFLDRAFT_81965/2e-11/hypothetical protein; K00699 glucuronosyltransferase [EC:2.4.1.17]	Rv3701c/3e-19/---	PF10017/5.7E-25/Histidine-specific methyltransferase, SAM-dependent	NA
Unigene41919_All	633	0.17	2.65	3.96238570820022	0.0001702262	0.000840774350589063	Up	gi|405950551|gb|EKC18532.1|/3.24762e-67/Integrator complex subunit 10 [Crassostrea gigas]	NA	sp|Q5ZLS8|INT10_CHICK/3e-30/Integrator complex subunit 10 OS=Gallus gallus GN=INTS10 PE=2 SV=1	crg:105340176/7e-68/integrator complex subunit 10-like; K13147 integrator complex subunit 10	NA	PTHR16055/4.1E-39/--	NA
CL3469.Contig1_All	557	0.43	6.70	3.96175253064304	7.58714e-09	6.29866042441259e-08	Up	gi|612020367|ref|XP_003341298.2|/1.84126e-08/PREDICTED: von Willebrand factor A domain-containing protein 5A-like isoform X1 [Monodelphis domestica]	NA	NA	NA	NA	NA	NA
CL427.Contig4_All	414	0.31	4.83	3.9616830684489	4.79798e-05	0.000261157756457708	Up	NA	gi|345295086|gb|JN191597.1|/1e-173/Argopecten irradians ferritin gene, complete cds	NA	NA	NA	NA	NA
CL1854.Contig2_All	576	0.19	2.94	3.95174483139278	0.0001702262	0.000840626535126582	Up	NA	NA	NA	NA	NA	NA	NA
Unigene42584_All	1232	0.41	6.33	3.94850968481026	7.12636e-18	1.04692639142259e-16	Up	NA	NA	NA	NA	NA	NA	NA
CL1364.Contig2_All	236	1.05	15.99	3.92870870581421	1.749678e-07	1.28926299428122e-06	Up	NA	NA	NA	NA	NA	NA	NA
CL2140.Contig3_All	646	0.16	2.43	3.92481250360578	3.58024e-05	0.000198119309219858	Up	NA	NA	NA	NA	NA	NA	NA
Unigene36683_All	328	0.70	10.58	3.91784089516906	1.749678e-07	1.28943212231405e-06	Up	NA	NA	NA	NA	NA	NA	NA
Unigene39952_All	787	0.26	3.92	3.91427012597412	1.749678e-07	1.28909391060984e-06	Up	NA	NA	NA	NA	NA	NA	NA
CL2694.Contig1_All	677	2.02	30.17	3.90068749839491	1.385908e-42	4.39873105220339e-41	Up	gi|119627579|gb|EAX07174.1|/1.56996e-09/hCG1793893, partial [Homo sapiens]	gi|15778820|gb|AC096777.1|/4e-06/Mus musculus clone RP23-106L19, complete sequence	sp|Q5R8W6|LC7L3_PONAB/5e-07/Luc7-like protein 3 OS=Pongo abelii GN=LUC7L3 PE=2 SV=1	fab:101807561/1e-07/ENAH; enabled homolog (Drosophila); K05746 enabled	Rv3876/5e-06/---	NA	NA
CL1274.Contig7_All	317	0.65	9.69	3.89798504238663	2.80262e-07	2.02424256055541e-06	Up	NA	NA	NA	NA	NA	NA	NA
CL397.Contig4_All	3817	0.21	3.11	3.88845334735184	4.28146e-27	8.89511316124261e-26	Up	gi|405954851|gb|EKC22176.1|/0/Intermediate filament tail domain-containing protein 1 [Crassostrea gigas]	gi|390350049|ref|XM_790982.3|/4e-07/PREDICTED: Strongylocentrotus purpuratus prelamin-A/C-like (LOC591420), mRNA	sp|Q9D4C1|ILFT1_MOUSE/2e-46/Intermediate filament tail domain-containing protein 1 OS=Mus musculus GN=Ifltd1 PE=2 SV=1	fab:101814189/1e-35/LMNB2; lamin B2; K07611 lamin B	aq_629/3e-09/---	PF00038/1.3E-23/Intermediate filament protein	NA
CL4110.Contig1_All	6200	0.46	6.81	3.88794903195506	1.153996e-93	7.95450150773006e-92	Up	gi|405950979|gb|EKC18930.1|/4.26009e-58/Macrophage colony-stimulating factor 1 receptor 2 [Crassostrea gigas]	NA	sp|P42689|SRK3_SPOLA/7e-20/Tyrosine-protein kinase SRK3 (Fragment) OS=Spongilla lacustris GN=SRK3 PE=2 SV=1	crg:105341914/1e-18/tyrosine-protein kinase Yes-like; K05705 tyrosine-protein kinase Yes [EC:2.7.10.2]	YBR028c/6e-09/---	PTHR24418:SF216/4.2E-28/--	NA
CL4635.Contig2_All	1227	1.79	26.37	3.8808660786003	1.270418e-69	6.44711313495935e-68	Up	gi|512125869|gb|AGN95434.1|/2.31562e-146/arginine kinase [Semisulcospira libertina]	gi|512125868|gb|KF042253.1|/6e-22/Semisulcospira libertina arginine kinase mRNA, complete cds	sp|O15990|KARG_LIOJA/9e-143/Arginine kinase OS=Liolophura japonica PE=2 SV=1	crg:105320161/2e-133/AK; taurocyamine kinase-like; K00933 creatine kinase [EC:2.7.3.2]	CAC3190/1e-24/---	PTHR11547/5.7E-188/--	biological_process:GO:0016310//phosphorylation;molecular_function:GO:0005524//ATP binding;GO:0004054//arginine kinase activity;
Unigene12592_All	1676	0.90	13.25	3.87992354800825	1.311158e-48	4.76752324427184e-47	Up	gi|585704177|ref|XP_006823401.1|/2.38612e-126/PREDICTED: death-associated protein kinase 1-like [Saccoglossus kowalevskii]	gi|573900999|ref|XM_006638164.1|/1e-08/PREDICTED: Lepisosteus oculatus myosin light chain kinase, smooth muscle-like (LOC102686027), mRNA	sp|P53355|DAPK1_HUMAN/1e-117/Death-associated protein kinase 1 OS=Homo sapiens GN=DAPK1 PE=1 SV=6	xma:102217377/5e-118/death-associated protein kinase 1-like; K08803 death-associated protein kinase [EC:2.7.11.1]	SPAC14C4.03/2e-31/---	PS00108/-/Serine/Threonine protein kinases active-site signature.	biological_process:GO:0009987//cellular process;molecular_function:GO:0000166//nucleotide binding;
Unigene35769_All	997	0.37	5.41	3.87003141819787	7.14378e-13	8.06842124728589e-12	Up	NA	gi|255098792|gb|FJ590509.1|/4e-07/Argopecten irradians manganese superoxide dismutase (MnSOD) gene, complete cds	NA	NA	NA	NA	NA
Unigene7588_All	1227	3.72	54.19	3.864652120678	4.25004e-140	4.65416661052631e-138	Up	gi|405946497|gb|EKC17653.1|/4.98771e-32/Histone H1-delta [Crassostrea gigas]	NA	sp|P06893|H1B_XENLA/4e-27/Histone H1B OS=Xenopus laevis PE=3 SV=2	crg:105323921/1e-32/histone H1-delta-like; K11275 histone H1/5	NA	SM00526/4.4E-28/Domain in histone families 1 and 5	NA
Unigene39497_All	2515	0.28	4.03	3.84728110647036	3.9739e-23	7.22010847994826e-22	Up	gi|390362249|ref|XP_001190749.2|/8.78961e-09/PREDICTED: serine/threonine-protein phosphatase 6 regulatory ankyrin repeat subunit C-like, partial [Strongylocentrotus purpuratus]	NA	sp|Q01484|ANK2_HUMAN/2e-07/Ankyrin-2 OS=Homo sapiens GN=ANK2 PE=1 SV=4	shr:100913708/2e-07/ANK2; ankyrin 2, neuronal; K10380 ankyrin	slr1109/6e-06/---	PS50297/19.041/Ankyrin repeat region circular profile.	NA
CL860.Contig1_All	1429	0.24	3.45	3.84549005094438	8.83194e-12	9.2515518426254e-11	Up	gi|405969741|gb|EKC34694.1|/3.81669e-90/hypothetical protein CGI_10026831 [Crassostrea gigas]	NA	sp|Q5VZQ5|TEX36_HUMAN/7e-06/Testis-expressed sequence 36 protein OS=Homo sapiens GN=TEX36 PE=2 SV=1	NA	NA	PF15115/7.3E-24/Domain of unknown function with conserved HDNR motif	NA
Unigene19781_All	1806	8.19	117.53	3.84302179535363	0	0	Up	gi|556093552|gb|ESO82205.1|/2.3708e-10/hypothetical protein LOTGIDRAFT_237106 [Lottia gigantea]	NA	NA	crg:105338364/8e-06/neo-calmodulin-like; K02183 calmodulin	NA	PS00018/-/EF-hand calcium-binding domain.	NA
CL3323.Contig4_All	1352	0.23	3.30	3.8427602581888	1.998296e-10	1.895968125114e-09	Up	gi|405952389|gb|EKC20207.1|/0/Histidyl-tRNA synthetase, cytoplasmic [Crassostrea gigas]	gi|637291776|ref|XM_003219889.2|/9e-40/PREDICTED: Anolis carolinensis histidine--tRNA ligase, cytoplasmic-like (LOC100558083), mRNA	sp|Q2KI84|SYHC_BOVIN/0.0/Histidine--tRNA ligase, cytoplasmic OS=Bos taurus GN=HARS PE=2 SV=1	crg:105348611/0.0/histidine--tRNA ligase, cytoplasmic-like; K01892 histidyl-tRNA synthetase [EC:6.1.1.21]	SPBC2G2.12/2e-138/---	PTHR11476/1.0E-282/--	NA
CL1906.Contig3_All	3073	1.00	14.33	3.84096670448742	1.209756e-95	8.65753790675159e-94	Up	gi|526117339|ref|NP_001267743.1|/4.56133e-71/neuronal acetylcholine receptor subunit alpha-10-like precursor [Aplysia californica] &gt;gi|470012001|gb|AGI03856.1| nicotinic acetylcholine receptor subunit type P [Aplysia californica]	NA	sp|P12389|ACHA2_RAT/9e-45/Neuronal acetylcholine receptor subunit alpha-2 OS=Rattus norvegicus GN=Chrna2 PE=2 SV=2	crg:105322564/4e-46/neuronal acetylcholine receptor subunit alpha-10-like; K05312 nicotinic acetylcholine receptor, invertebrate	NA	PTHR18945/1.5E-77/--	NA
Unigene39338_All	610	0.35	5.01	3.83938377625024	3.2613e-07	2.33959023624058e-06	Up	NA	NA	NA	NA	NA	NA	NA
Unigene41855_All	3380	0.47	6.71	3.83558010452255	3.83974e-50	1.4467398639839e-48	Up	gi|405967455|gb|EKC32610.1|/1.47228e-78/Titin [Crassostrea gigas]	NA	sp|P98160|PGBM_HUMAN/9e-32/Basement membrane-specific heparan sulfate proteoglycan core protein OS=Homo sapiens GN=HSPG2 PE=1 SV=4	crg:105321978/1e-68/hemicentin-1-like; K17341 hemicentin	NA	PS50835/12.858/Ig-like domain profile.	NA
Unigene39165_All	1495	0.27	3.84	3.83007499855769	2.3956e-13	2.77713612876599e-12	Up	gi|62122835|ref|NP_001014345.1|/9.36621e-71/1-aminocyclopropane-1-carboxylate synthase-like protein 1 [Danio rerio] &gt;gi|61402597|gb|AAH91784.1| Zgc:113217 [Danio rerio] &gt;gi|182890406|gb|AAI64272.1| Zgc:113217 protein [Danio rerio]	NA	sp|Q5E9H2|1A1L1_BOVIN/5e-66/1-aminocyclopropane-1-carboxylate synthase-like protein 1 OS=Bos taurus GN=ACCS PE=2 SV=1	bmor:101742749/3e-12/tyrosine aminotransferase; K00815 tyrosine aminotransferase [EC:2.6.1.5]	PH1371/5e-19/---	PTHR11751:SF26/1.0E-125/--	NA
CL2520.Contig2_All	2663	0.54	7.62	3.81875968532985	6.33084e-45	2.1322178028777e-43	Up	gi|405978769|gb|EKC43132.1|/2.99368e-31/Textilinin-2 [Crassostrea gigas]	NA	sp|O95925|EPPI_HUMAN/2e-10/Eppin OS=Homo sapiens GN=EPPIN PE=1 SV=1	apla:101802198/8e-10/COL6A6; collagen, type VI, alpha 6; K05719 integrin beta 1; K06238 collagen, type VI, alpha	NA	PS00280/-/Pancreatic trypsin inhibitor (Kunitz) family signature.	NA
CL1502.Contig2_All	611	0.34	4.79	3.81641900448584	1.464136e-07	1.08813642291308e-06	Up	NA	NA	NA	NA	NA	NA	NA
CL1419.Contig4_All	2271	0.38	5.35	3.81546756784492	1.235434e-27	2.62795195956077e-26	Up	gi|405958762|gb|EKC24855.1|/1.37552e-106/Transcription factor SOX-2 [Crassostrea gigas]	gi|62240511|gb|AY847646.1|/8e-26/Acipenser sturio SRY-box containing transcription factor 21-2 (Sox21) gene, partial cds	sp|Q6NVN0|SOX2_XENTR/1e-65/Transcription factor Sox-2 OS=Xenopus tropicalis GN=sox2 PE=2 SV=1	crg:105348069/3e-107/transcription factor Sox-2-like; K16796 transcription factor SOX2 (SOX group B)	SPAC57A10.09c/2e-07/---	PTHR10270/2.5E-83/--	NA
Unigene42583_All	819	0.25	3.51	3.81147103052984	6.06742e-07	4.2300263186895e-06	Up	NA	NA	NA	NA	NA	NA	NA
Unigene1071_All	1446	0.49	6.86	3.8073549220576	4.7152e-22	8.24433568627451e-21	Up	gi|405977462|gb|EKC41913.1|/6.68501e-175/Ribonucleoside-diphosphate reductase small chain [Crassostrea gigas]	gi|397531938|gb|JQ679007.1|/2e-71/Carassius carassius ribonucleotide reductase small subunit R2ii mRNA, complete cds	sp|P07201|RIR2_SPISO/3e-171/Ribonucleoside-diphosphate reductase small chain OS=Spisula solidissima PE=2 SV=2	crg:105336299/0.0/ribonucleoside-diphosphate reductase small chain-like; K10808 ribonucleoside-diphosphate reductase subunit M2 [EC:1.17.4.1]	SPBC25D12.04/3e-127/---	PTHR23409/2.4E-264/--	biological_process:GO:0006260//DNA replication;GO:0009186//deoxyribonucleoside diphosphate metabolic process;GO:0055114//oxidation-reduction process;molecular_function:GO:0004748//ribonucleoside-diphosphate reductase activity, thioredoxin disulfide as acceptor;GO:0046872//metal ion binding;
CL3355.Contig1_All	658	0.22	3.08	3.8073549220576	2.53832e-05	0.000143965412377587	Up	NA	NA	NA	NA	NA	NA	NA
Unigene6957_All	538	2.20	30.77	3.80594901480889	2.46438e-33	6.17777508433735e-32	Up	gi|558254733|gb|AHA51309.1|/9.8587e-09/EF-hand_1 domain-containing protein [Charistephane fugiens] &gt;gi|558254736|gb|AHA51310.1| EF-hand_1 domain-containing protein [Charistephane fugiens] &gt;gi|558254739|gb|AHA51311.1| EF-hand_1 domain-containing protein [Charistephane fugiens] &gt;gi|558254742|gb|AHA51312.1| EF-hand_1 domain-containing protein [Charistephane fugiens]	gi|294860883|gb|GQ403698.1|/4e-18/Chlamys farreri calmodulin-1 (cam) mRNA, complete cds	sp|P18061|CALM_TRYCR/4e-10/Calmodulin OS=Trypanosoma cruzi GN=CALA2 PE=3 SV=2	tad:TRIADDRAFT_37105/1e-08/calmodulin; K02183 calmodulin	NA	NA	NA
Unigene7025_All	1507	0.60	8.35	3.7987417917529	1.449958e-27	3.07032568880513e-26	Up	gi|241913790|gb|ACS72243.1|/4.90479e-144/TRAF and TNF receptor associated protein [Azumapecten farreri]	gi|241913789|gb|FJ470001.1|/2e-41/Chlamys farreri TRAF and TNF receptor associated protein mRNA, complete cds	sp|F1NW29|TYDP2_CHICK/9e-69/Tyrosyl-DNA phosphodiesterase 2 OS=Gallus gallus GN=TDP2 PE=3 SV=2	crg:105325443/4e-109/tyrosyl-DNA phosphodiesterase 2-like; K19619 tyrosyl-DNA phosphodiesterase 2 [EC:3.1.4.-]	NA	PF03372/8.1E-11/Endonuclease/Exonuclease/phosphatase family	NA
CL190.Contig1_All	2186	3.26	45.34	3.79784052150971	2.34152e-210	4.110684705e-208	Up	gi|296035078|gb|ADG85257.1|/7.42731e-09/Fas ligand-like protein [Ostrea edulis]	gi|255098792|gb|FJ590509.1|/6e-14/Argopecten irradians manganese superoxide dismutase (MnSOD) gene, complete cds	NA	NA	NA	PF00229/2.0E-8/TNF(Tumour Necrosis Factor) family	NA
CL2304.Contig2_All	1072	0.72	10.01	3.79730125739368	1.149618e-23	2.13357251417245e-22	Up	NA	NA	NA	NA	NA	NA	NA
Unigene18120_All	2692	1.62	22.49	3.79521794289319	1.826756e-129	1.85912135086956e-127	Up	gi|405959189|gb|EKC25250.1|/0/Laccase-2 [Crassostrea gigas]	gi|348020200|gb|JN703459.1|/7e-08/Chlamys farreri clone BAC Bam040H03, complete sequence	NA	aqu:100635277/1e-24/uncharacterized LOC100635277; K11989 indian hedgehog	YMR058w/4e-39/---	PTHR11709/9.3E-180/--	NA
CL2000.Contig2_All	1083	0.32	4.44	3.79441586635011	3.08614e-11	3.10704610967742e-10	Up	gi|637357860|ref|XP_008119592.1|/2.78203e-12/PREDICTED: dnaJ homolog subfamily C member 4 isoform X2 [Anolis carolinensis]	NA	sp|Q6PGY5|DJC21_DANRE/2e-10/DnaJ homolog subfamily C member 21 OS=Danio rerio GN=dnajc21 PE=2 SV=1	acs:100564945/1e-11/dnajc4; DnaJ (Hsp40) homolog, subfamily C, member 4; K09524 DnaJ homolog subfamily C member 4	YFL016c/2e-10/---	SM00271/4.1E-16/DnaJ molecular chaperone homology domain	NA
CL3384.Contig1_All	909	0.23	3.18	3.78932099922734	6.06742e-07	4.23055133126474e-06	Up	gi|556101041|gb|ESO89693.1|/5.48428e-37/hypothetical protein LOTGIDRAFT_147884 [Lottia gigantea]	NA	sp|Q6NT99|DUS23_MOUSE/3e-29/Dual specificity protein phosphatase 23 OS=Mus musculus GN=Dusp23 PE=2 SV=1	dre:323834/1e-30/dusp23a, fc11c10, si:dkeyp-95d10.1, wu:fc11c10; dual specificity phosphatase 23a; K14165 atypical dual specificity phosphatase [EC:3.1.3.16 3.1.3.48]	PAB0279/1e-10/---	PF00782/2.3E-14/Dual specificity phosphatase, catalytic domain	biological_process:GO:0016311//dephosphorylation;cellular_component:GO:0044424//intracellular part;molecular_function:GO:0004721//phosphoprotein phosphatase activity;
Unigene43705_All	747	0.28	3.87	3.78883483408681	6.06742e-07	4.23160174748603e-06	Up	gi|405964262|gb|EKC29765.1|/2.73379e-11/hypothetical protein CGI_10015342 [Crassostrea gigas]	NA	NA	NA	NA	NA	NA
Unigene37454_All	800	0.39	5.39	3.78873924389026	6.89784e-10	6.27643109037901e-09	Up	NA	NA	NA	NA	NA	NA	NA
CL1198.Contig2_All	1127	0.98	13.51	3.78510211521048	3.90296e-33	9.72330318758315e-32	Up	gi|524889518|ref|XP_005101314.1|/4.39891e-24/PREDICTED: meiosis expressed gene 1 protein homolog isoform X1 [Aplysia californica] &gt;gi|524889520|ref|XP_005101315.1| PREDICTED: meiosis expressed gene 1 protein homolog isoform X2 [Aplysia californica] &gt;gi|524889522|ref|XP_005101316.1| PREDICTED: meiosis expressed gene 1 protein homolog isoform X3 [Aplysia californica]	NA	sp|A7SMR0|MEIG1_NEMVE/1e-22/Meiosis expressed gene 1 protein homolog OS=Nematostella vectensis GN=v1g237368 PE=3 SV=1	NA	NA	PF15163/2.3E-31/Meiosis-expressed	NA
CL85.Contig1_All	3192	0.56	7.71	3.78323212785743	1.744592e-53	6.99056272296719e-52	Up	gi|405959610|gb|EKC25625.1|/0/Coiled-coil domain-containing protein 81 [Crassostrea gigas]	NA	sp|Q5XIN9|CCD81_RAT/3e-76/Coiled-coil domain-containing protein 81 OS=Rattus norvegicus GN=Ccdc81 PE=2 SV=1	mgp:100544144/4e-14/DUSP28; dual specificity phosphatase 28; K14165 atypical dual specificity phosphatase [EC:3.1.3.16 3.1.3.48]	NA	PTHR14362:SF2/6.5E-218/--	NA
CL2550.Contig1_All	1915	0.21	2.89	3.78260825972192	8.249e-13	9.27752396396397e-12	Up	gi|405962196|gb|EKC27897.1|/8.51153e-14/ADAM family mig-17 [Crassostrea gigas]	NA	NA	NA	NA	NA	NA
Unigene43284_All	646	0.33	4.54	3.78215436793246	6.06742e-07	4.23107647418073e-06	Up	NA	NA	NA	crg:105341824/4e-07/centromere protein O-like; K11507 centromere protein O	NA	PF09496/1.0E-4/Cenp-O kinetochore centromere component	NA
CL4597.Contig1_All	2050	0.58	7.94	3.77501420201539	2.04618e-35	5.44272253977273e-34	Up	gi|405959507|gb|EKC25537.1|/4.7246e-26/hypothetical protein CGI_10009209 [Crassostrea gigas]	NA	NA	NA	NA	NA	NA
CL2468.Contig3_All	1163	1.61	22.04	3.77499163045654	5.0954e-54	2.05786758590942e-52	Up	gi|405975741|gb|EKC40289.1|/5.44784e-33/hypothetical protein CGI_10023723 [Crassostrea gigas]	gi|254826530|emb|FM202347.1|/2e-06/Aequipecten opercularis satellite DNA, clone gaop35	NA	NA	NA	NA	NA
CL1001.Contig2_All	2113	0.20	2.73	3.77082904603249	2.3956e-13	2.7777093250774e-12	Up	gi|405950868|gb|EKC18827.1|/0/Ras-GEF domain-containing family member 1B-A [Crassostrea gigas]	gi|332233337|ref|XM_003265811.1|/1e-21/PREDICTED: Nomascus leucogenys RasGEF domain family, member 1B, transcript variant 2 (RASGEF1B), mRNA	sp|Q28EC1|RGF1B_XENTR/3e-146/Ras-GEF domain-containing family member 1B OS=Xenopus tropicalis GN=rasgef1b PE=2 SV=1	mcc:696308/3e-141/PRKG2; protein kinase, cGMP-dependent, type II; K19477 cGMP-dependent protein kinase 2 [EC:2.7.11.12]	NA	PF00618/2.5E-14/RasGEF N-terminal motif	NA
Unigene3242_All	344	0.66	8.99	3.76778318615599	1.126544e-06	7.62861485438766e-06	Up	NA	NA	NA	NA	NA	NA	NA
Unigene5072_All	835	0.37	5.03	3.76496122417658	1.278892e-09	1.13859896633914e-08	Up	NA	NA	NA	NA	NA	NA	NA
CL3604.Contig1_All	683	0.46	6.25	3.76415042349244	1.278892e-09	1.13841855135478e-08	Up	NA	NA	NA	NA	NA	NA	NA
Unigene36211_All	2465	0.56	7.60	3.76250068627334	1.213898e-40	3.6861817212973e-39	Up	gi|443710450|gb|ELU04703.1|/1.79922e-99/hypothetical protein CAPTEDRAFT_222965 [Capitella teleta]	NA	sp|Q0VAA2|LRC74_HUMAN/2e-59/Leucine-rich repeat-containing protein 74 OS=Homo sapiens GN=LRRC74 PE=2 SV=2	hgl:101701752/1e-38/Lrrc74b; leucine rich repeat containing 74B; K07374 tubulin alpha	NA	PS50222/11.026/EF-hand calcium-binding domain profile.	NA
CL2553.Contig1_All	485	0.45	6.03	3.74416109557041	1.126544e-06	7.62953451862568e-06	Up	NA	NA	NA	NA	NA	NA	NA
Unigene2034_All	1339	1.66	22.09	3.73413827200835	8.75988e-62	4.02710751751227e-60	Up	gi|556107453|gb|ESO96105.1|/2.27643e-41/hypothetical protein LOTGIDRAFT_150043 [Lottia gigantea]	gi|345105464|gb|HQ225744.1|/2e-13/Argopecten irradians programmed cell death 4 (PDCD4) mRNA, complete cds	sp|P29241|NADA_APLCA/3e-42/ADP-ribosyl cyclase/cyclic ADP-ribose hydrolase OS=Aplysia californica PE=1 SV=1	crg:105319809/1e-48/ADP-ribosyl cyclase/cyclic ADP-ribose hydrolase-like; K18152 ADP-ribosyl cyclase 2 [EC:3.2.2.6 2.4.99.20]	NA	PF02267/3.5E-62/ADP-ribosyl cyclase	NA
CL856.Contig1_All	2166	3.03	40.27	3.7323157734728	3.67438e-182	5.33383254883721e-180	Up	gi|585703845|ref|XP_006823336.1|/3.07956e-132/PREDICTED: probable chitinase 3-like [Saccoglossus kowalevskii]	NA	sp|Q6RY07|CHIA_RAT/8e-119/Acidic mammalian chitinase OS=Rattus norvegicus GN=Chia PE=2 SV=1	crg:105331572/3e-136/chitotriosidase-1-like; K01183 chitinase [EC:3.2.1.14]	BH0916_1/6e-39/---	PS01095/-/Chitinases family 18 active site.	NA
Unigene2440_All	821	0.51	6.74	3.72417943921036	2.82814e-12	3.06480032638889e-11	Up	gi|556108260|gb|ESO96912.1|/1.41482e-54/hypothetical protein LOTGIDRAFT_231712 [Lottia gigantea]	NA	sp|Q6A078|CE290_MOUSE/6e-14/Centrosomal protein of 290 kDa OS=Mus musculus GN=Cep290 PE=1 SV=2	ecb:100051209/2e-13/CEP290; centrosomal protein 290kDa; K16533 centrosomal protein CEP290	NA	PTHR18879/2.7E-27/--	NA
CL2388.Contig1_All	2000	0.34	4.49	3.72310879349081	1.675442e-20	2.76020471190616e-19	Up	gi|556097113|gb|ESO85765.1|/3.54305e-119/hypothetical protein LOTGIDRAFT_221190 [Lottia gigantea]	gi|395535262|ref|XM_003769601.1|/7e-32/PREDICTED: Sarcophilus harrisii QKI, KH domain containing, RNA binding (QKI), mRNA	sp|Q6IRN2|QKIB_XENLA/6e-89/Protein quaking-B OS=Xenopus laevis GN=qki-b PE=1 SV=1	crg:105333779/3e-117/protein quaking-A-like; K14945 protein quaking	SPCC962.06c_1/1e-21/---	PTHR11208/2.9E-135/--	molecular_function:GO:0003676//nucleic acid binding;
CL1162.Contig1_All	1930	0.25	3.30	3.72246602447109	5.73118e-15	7.33241243543612e-14	Up	gi|405964111|gb|EKC29633.1|/1.72796e-131/Kelch-like protein 28 [Crassostrea gigas]	NA	sp|Q75JC9|Y8484_DICDI/8e-14/Uncharacterized protein DDB_G0271670 OS=Dictyostelium discoideum GN=DDB_G0271670 PE=4 SV=1	api:100163255/1e-09/ring canal kelch homolog; K10443 kelch-like protein 2/3	NA	SM00225/6.5E-9/Broad-Complex, Tramtrack and Bric a brac	NA
Unigene44136_All	837	0.25	3.30	3.72246602447109	1.126544e-06	7.6276954118356e-06	Up	gi|405972406|gb|EKC37178.1|/3.72828e-82/HEAT repeat-containing protein 4 [Crassostrea gigas]	NA	sp|Q86WZ0|HEAT4_HUMAN/6e-22/HEAT repeat-containing protein 4 OS=Homo sapiens GN=HEATR4 PE=2 SV=2	NA	NA	PTHR12697/2.7E-47/--	NA
Unigene36262_All	2654	0.34	4.48	3.71989208080727	3.13554e-26	6.30226712415027e-25	Up	gi|405971708|gb|EKC36531.1|/0/Xanthine dehydrogenase/oxidase [Crassostrea gigas]	gi|33391863|gb|AY279341.1|/8e-11/Drosophila eugracilis xanthine dehydrogenase (Xdh) gene, exons 2 through 5 and partial cds	sp|P47990|XDH_CHICK/0.0/Xanthine dehydrogenase/oxidase OS=Gallus gallus GN=XDH PE=1 SV=1	crg:105320852/0.0/xanthine dehydrogenase/oxidase-like; K00106 xanthine dehydrogenase/oxidase [EC:1.17.1.4 1.17.3.2]	SMb21287/2e-70/---	SM01008/4.2E-45/Aldehyde oxidase and xanthine dehydrogenase, a/b hammerhead domain	biological_process:GO:0051093//negative regulation of developmental process;GO:0032270//positive regulation of cellular protein metabolic process;GO:1902531//regulation of intracellular signal transduction;GO:0009968//negative regulation of signal transduction;GO:0001932//regulation of protein phosphorylation;GO:0034418//urate biosynthetic process;GO:0010605//negative regulation of macromolecule …
Unigene16084_All	1661	1.39	18.30	3.7186868604479	7.36162e-64	3.46656402648785e-62	Up	NA	NA	NA	NA	NA	NA	NA
Unigene43794_All	1622	0.43	5.66	3.71839348812978	3.49054e-20	5.67066385540775e-19	Up	gi|261289819|ref|XP_002611771.1|/5.22868e-30/hypothetical protein BRAFLDRAFT_128896 [Branchiostoma floridae] &gt;gi|229297143|gb|EEN67781.1| hypothetical protein BRAFLDRAFT_128896 [Branchiostoma floridae]	NA	NA	NA	NA	PTHR31009:SF5/5.9E-50/--	NA
Unigene36516_All	557	0.38	4.97	3.7091745281187	2.0872e-06	1.36756148355493e-05	Up	NA	NA	NA	NA	NA	NA	NA
CL837.Contig2_All	1183	3.12	40.80	3.70895121799661	8.67608e-99	6.43863701770145e-97	Up	NA	NA	NA	NA	NA	PF04505/5.4E-9/Interferon-induced transmembrane protein	NA
Unigene38852_All	600	0.35	4.57	3.7067673381131	2.0872e-06	1.36788055996267e-05	Up	gi|260835998|ref|XP_002612994.1|/1.22133e-62/hypothetical protein BRAFLDRAFT_120829 [Branchiostoma floridae] &gt;gi|229298376|gb|EEN69003.1| hypothetical protein BRAFLDRAFT_120829 [Branchiostoma floridae]	gi|597798134|ref|XM_007260556.1|/3e-10/PREDICTED: Astyanax mexicanus thymocyte nuclear protein 1 (thyn1), mRNA	sp|Q6PFL8|THYN1_DANRE/4e-56/Thymocyte nuclear protein 1 OS=Danio rerio GN=thyn1 PE=2 SV=1	NA	XF2014/7e-29/---	PTHR14087:SF7/8.4E-85/--	cellular_component:GO:0005634//nucleus;
CL4125.Contig2_All	369	0.61	7.96	3.70588728298076	2.0872e-06	1.36740200116618e-05	Up	NA	NA	NA	NA	NA	NA	NA
CL1822.Contig1_All	1807	0.77	10.00	3.69899774396719	2.99736e-38	8.55183799288979e-37	Up	gi|47117147|sp|Q7M456.1|RNOY_CRAGI/3.7496e-48/RecName: Full=Ribonuclease Oy; Short=RNase Oy	NA	sp|Q7M456|RNOY_CRAGI/6e-50/Ribonuclease Oy OS=Crassostrea gigas PE=1 SV=1	crg:105345088/5e-62/ribonuclease Oy-like; K01166 ribonuclease T2 [EC:3.1.27.1]	PM1859/6e-06/---	PTHR11240/1.0E-50/--	NA
Unigene10427_All	361	1.26	16.35	3.69779499688553	9.6511e-12	1.0077685795539e-10	Up	NA	NA	NA	NA	NA	NA	NA
Unigene36183_All	561	0.38	4.93	3.69751632293433	2.0872e-06	1.36772100314942e-05	Up	NA	NA	NA	NA	NA	NA	NA
CL155.Contig1_All	655	0.32	4.15	3.69696752623429	2.0872e-06	1.3680401540077e-05	Up	gi|405964213|gb|EKC29720.1|/9.18228e-60/Sulfotransferase family cytosolic 1B member 1 [Crassostrea gigas]	NA	sp|Q3T0Y3|ST1B1_BOVIN/4e-28/Sulfotransferase family cytosolic 1B member 1 OS=Bos taurus GN=SULT1B1 PE=2 SV=1	crg:105341505/3e-60/sulfotransferase family cytosolic 1B member 1-like; K01025	NA	PTHR11783/4.8E-55/--	NA
CL149.Contig3_All	1732	0.76	9.81	3.69018181277565	3.62872e-36	9.83377868596238e-35	Up	NA	NA	NA	NA	NA	NA	NA
CL2192.Contig1_All	2221	0.53	6.77	3.6750915690118	8.43636e-33	2.08507625200176e-31	Up	gi|499042535|ref|XP_004571875.1|/7.54992e-17/PREDICTED: B-cell receptor CD22-like [Maylandia zebra]	NA	sp|P06731|CEAM5_HUMAN/1e-14/Carcinoembryonic antigen-related cell adhesion molecule 5 OS=Homo sapiens GN=CEACAM5 PE=1 SV=3	rro:104676075/1e-14/carcinoembryonic antigen-related cell adhesion molecule 5-like; K06494 selectin, endothelial cell; K06499 carcinoembryonic antigen-related cell adhesion molecule; K06563 CD209 antigen	NA	SM00409/5.6E-9/Immunoglobulin	NA
Unigene42764_All	1956	0.71	9.03	3.66883505797618	1.867954e-37	5.21301141639344e-36	Up	gi|405954283|gb|EKC21768.1|/1.35275e-123/Ammonium transporter Rh type B-A [Crassostrea gigas]	NA	sp|Q7T070|RHBG_DANRE/2e-109/Ammonium transporter Rh type B OS=Danio rerio GN=rhbg PE=2 SV=1	crg:105335432/3e-124/ammonium transporter Rh type A-like; K06580 ammonium transporter Rh	SPCPB1C11.01/1e-11/---	PTHR11883/2.8E-201/--	NA
CL2906.Contig1_All	1094	0.21	2.67	3.66837850890879	3.2613e-07	2.33929151430031e-06	Up	NA	gi|255098792|gb|FJ590509.1|/8e-09/Argopecten irradians manganese superoxide dismutase (MnSOD) gene, complete cds	NA	NA	NA	NA	NA
Unigene43709_All	1276	0.24	3.05	3.66770293172909	4.37652e-09	3.70723975512666e-08	Up	gi|573893268|ref|XP_006634387.1|/2.15041e-25/PREDICTED: nucleolar transcription factor 1-B-like [Lepisosteus oculatus]	NA	sp|P25977|UBF1_RAT/8e-25/Nucleolar transcription factor 1 OS=Rattus norvegicus GN=Ubtf PE=1 SV=1	lve:103072394/3e-24/UBTF; upstream binding transcription factor, RNA polymerase I; K09273 upstream-binding transcription factor	NA	SM00398/4.6/high mobility group	NA
CL837.Contig1_All	898	2.61	33.03	3.66165525771564	3.43764e-60	1.53148088754956e-58	Up	NA	NA	sp|Q4R532|SYNG1_MACFA/7e-06/Synapse differentiation-inducing gene protein 1 OS=Macaca fascicularis GN=SYNDIG1 PE=2 SV=1	NA	NA	PF04505/2.4E-15/Interferon-induced transmembrane protein	NA
CL3833.Contig2_All	936	0.23	2.91	3.66131338685127	2.0872e-06	1.36724255597015e-05	Up	NA	NA	NA	NA	NA	NA	NA
Unigene3280_All	1322	0.99	12.51	3.65950945408621	1.411548e-34	3.66272256554273e-33	Up	gi|313219917|emb|CBY30832.1|/1.97515e-13/unnamed protein product [Oikopleura dioica]	NA	sp|Q05049|MUC1_XENLA/2e-11/Integumentary mucin C.1 (Fragment) OS=Xenopus laevis PE=2 SV=1	cmy:102931860/5e-10/MUC2; mucin 2, oligomeric mucus/gel-forming; K10955 intestinal mucin-2	SSO3043/8e-07/---	NA	NA
CL4582.Contig1_All	1574	0.87	10.92	3.64981364507112	1.968558e-36	5.3554310568523e-35	Up	NA	NA	NA	NA	NA	NA	NA
Unigene42643_All	587	0.36	4.50	3.64385618977473	3.85826e-06	2.4405959945952e-05	Up	gi|405963608|gb|EKC29170.1|/8.04193e-32/Heat shock 70 kDa protein 12B [Crassostrea gigas]	NA	sp|Q9CZJ2|HS12B_MOUSE/1e-18/Heat shock 70 kDa protein 12B OS=Mus musculus GN=Hspa12b PE=1 SV=1	NA	NA	PTHR14187/3.5E-32/--	NA
Unigene4237_All	3371	1.75	21.82	3.64022427449128	2.96822e-152	3.57829749270386e-150	Up	gi|405977593|gb|EKC42036.1|/1.37697e-68/Phosphoinositide 3-kinase adapter protein 1 [Crassostrea gigas]	NA	sp|Q9DDT2|BCAP_CHICK/4e-15/Phosphoinositide 3-kinase adapter protein 1 OS=Gallus gallus GN=PIK3AP1 PE=1 SV=1	crg:105348516/2e-68/phosphoinositide 3-kinase adapter protein 1-like; K12230 phosphoinositide 3-kinase adapter protein 1	NA	PS50297/8.641/Ankyrin repeat region circular profile.	NA
Unigene43921_All	656	0.32	3.98	3.63662462054365	3.85826e-06	2.4400464964539e-05	Up	NA	NA	NA	NA	NA	NA	NA
Unigene38128_All	1176	0.35	4.35	3.63558857379112	1.779562e-11	1.81966206836549e-10	Up	gi|405964213|gb|EKC29720.1|/1.21337e-88/Sulfotransferase family cytosolic 1B member 1 [Crassostrea gigas]	NA	sp|Q9QWG7|ST1B1_MOUSE/4e-41/Sulfotransferase family cytosolic 1B member 1 OS=Mus musculus GN=Sult1b1 PE=2 SV=2	crg:105341505/2e-89/sulfotransferase family cytosolic 1B member 1-like; K01025	NA	PTHR11783/3.1E-85/--	NA
CL1450.Contig3_All	3094	1.07	13.27	3.63248566896905	6.08316e-86	3.86583441719457e-84	Up	gi|405963908|gb|EKC29440.1|/6.91061e-43/CD82 antigen [Crassostrea gigas]	NA	sp|Q3ZBH3|CD151_BOVIN/4e-26/CD151 antigen OS=Bos taurus GN=CD151 PE=2 SV=1	crg:105328827/8e-58/tetraspanin-18-like; K17353 tetraspanin-18	NA	PTHR19282/3.0E-64/--	NA
Unigene35764_All	903	0.18	2.23	3.63097489847799	2.53832e-05	0.000144242100910378	Up	NA	NA	NA	NA	NA	NA	NA
CL2287.Contig2_All	1504	0.18	2.23	3.63097489847799	2.67434e-08	2.11783299295179e-07	Up	gi|405977919|gb|EKC42346.1|/3.67816e-91/Nitrile-specifier protein 5, partial [Crassostrea gigas]	NA	sp|Q5EA50|RABEK_BOVIN/2e-25/Rab9 effector protein with kelch motifs OS=Bos taurus GN=RABEPK PE=2 SV=1	aqu:100639344/2e-17/host cell factor 1-like; K14966 host cell factor	NA	PF01344/6.8E-5/Kelch motif	NA
Unigene44344_All	1301	0.39	4.83	3.63047715997353	7.4316e-14	8.88470791232177e-13	Up	gi|556093480|gb|ESO82133.1|/5.25914e-144/hypothetical protein LOTGIDRAFT_198206 [Lottia gigantea]	gi|585718508|ref|XM_006825832.1|/2e-13/PREDICTED: Saccoglossus kowalevskii replication factor C subunit 4-like (LOC100369895), mRNA	sp|P35249|RFC4_HUMAN/9e-130/Replication factor C subunit 4 OS=Homo sapiens GN=RFC4 PE=1 SV=2	crg:105332688/2e-141/replication factor C subunit 4-like; K10755 replication factor C subunit 2/4	SPAC23D3.02/3e-92/---	PTHR11669:SF7/3.4E-205/--	biological_process:GO:0006261//DNA-dependent DNA replication;cellular_component:GO:0005663//DNA replication factor C complex;molecular_function:GO:0005524//ATP binding;GO:0003689//DNA clamp loader activity;
Unigene37065_All	921	0.34	4.20	3.62678267641578	8.07684e-09	6.69431569076424e-08	Up	NA	NA	NA	NA	NA	NA	NA
CL2526.Contig4_All	1169	0.89	10.99	3.62624223998283	5.43186e-27	1.12477342823443e-25	Up	gi|405967062|gb|EKC32275.1|/1.43518e-57/Sulfotransferase family cytosolic 1B member 1 [Crassostrea gigas]	NA	sp|Q95JD5|ST1B1_CANFA/7e-41/Sulfotransferase family cytosolic 1B member 1 OS=Canis familiaris GN=SULT1B1 PE=1 SV=1	crg:105343439/3e-58/sulfotransferase family cytosolic 1B member 1-like; K01025	NA	PTHR11783/3.5E-84/--	NA
CL164.Contig8_All	3265	0.12	1.48	3.62449086490779	8.83194e-12	9.25327723461395e-11	Up	gi|524913311|ref|XP_005111487.1|/8.0679e-175/PREDICTED: serine/threonine-protein kinase 25-like isoform X7 [Aplysia californica]	gi|157104976|ref|XM_001648608.1|/1e-25/Aedes aegypti serine/threonine protein kinase partial mRNA	sp|Q9Y6E0|STK24_HUMAN/9e-139/Serine/threonine-protein kinase 24 OS=Homo sapiens GN=STK24 PE=1 SV=1	crg:105323719/3e-160/serine/threonine-protein kinase 24-like; K08838 serine/threonine-protein kinase 24/25/MST4 [EC:2.7.11.1]	YAR019c/2e-40/---	PTHR24361:SF208/1.1E-225/--	NA
Unigene45588_All	643	0.33	4.07	3.62449086490779	3.85826e-06	2.43977184016209e-05	Up	gi|405959911|gb|EKC25888.1|/5.85905e-64/hypothetical protein CGI_10001870 [Crassostrea gigas]	NA	NA	NA	NA	PTHR31630/3.7E-21/--	NA
Unigene43811_All	530	0.41	5.05	3.62258757302107	3.85826e-06	2.44032121459131e-05	Up	NA	NA	NA	NA	NA	NA	NA
CL1816.Contig3_All	1228	0.95	11.67	3.6187332373764	3.86334e-30	8.81538239317628e-29	Up	NA	NA	NA	NA	MJ1322/8e-06/---	NA	NA
CL848.Contig8_All	1178	0.30	3.68	3.61667136044849	3.71518e-10	3.45834932957746e-09	Up	NA	NA	NA	NA	NA	NA	NA
CL3216.Contig2_All	1031	0.60	7.34	3.61274565723469	3.15836e-16	4.31494037159533e-15	Up	NA	NA	NA	NA	NA	NA	NA
Unigene36067_All	748	0.70	8.56	3.61218396945618	1.36667e-13	1.61126521007345e-12	Up	NA	NA	NA	NA	NA	NA	NA
Unigene19077_All	2146	38.24	467.04	3.61039168752152	0	0	Up	gi|557181210|emb|CDJ30877.1|/1.5115e-06/hypothetical protein, conserved [Eimeria mitis]	gi|488555952|ref|XM_004468725.1|/6e-08/PREDICTED: Dasypus novemcinctus zinc finger and BTB domain containing 4 (ZBTB4), transcript variant 6, mRNA	sp|Q75JC9|Y8484_DICDI/4e-07/Uncharacterized protein DDB_G0271670 OS=Dictyostelium discoideum GN=DDB_G0271670 PE=4 SV=1	NA	NA	NA	NA
CL136.Contig3_All	942	0.43	5.21	3.59887480757641	1.651868e-11	1.69340584861314e-10	Up	gi|260788183|ref|XP_002589130.1|/8.17387e-23/hypothetical protein BRAFLDRAFT_75108 [Branchiostoma floridae] &gt;gi|229274304|gb|EEN45141.1| hypothetical protein BRAFLDRAFT_75108 [Branchiostoma floridae]	NA	sp|Q5I0X7|TTC32_HUMAN/2e-20/Tetratricopeptide repeat protein 32 OS=Homo sapiens GN=TTC32 PE=2 SV=1	NA	all0889/7e-09/---	PTHR22904:SF286/2.2E-32/--	NA
Unigene36681_All	957	0.21	2.54	3.59636726399341	7.11468e-06	4.35011420374401e-05	Up	gi|71895931|ref|NP_001026718.1|/5.34301e-70/methylthioribulose-1-phosphate dehydratase [Gallus gallus] &gt;gi|82082630|sp|Q5ZLP2.1|MTNB_CHICK RecName: Full=Methylthioribulose-1-phosphate dehydratase; Short=MTRu-1-P dehydratase; AltName: Full=APAF1-interacting protein homolog	NA	sp|Q5ZLP2|MTNB_CHICK/1e-71/Methylthioribulose-1-phosphate dehydratase OS=Gallus gallus GN=APIP PE=2 SV=1	gga:428860/1e-70/APIP; APAF1 interacting protein (EC:4.2.1.109); K08964 methylthioribulose-1-phosphate dehydratase [EC:4.2.1.109]	YJR024c/2e-40/---	SM01007/9.1E-33/Class II Aldolase and Adducin N-terminal domain	biological_process:GO:0050794//regulation of cellular process;GO:0019509//L-methionine salvage from methylthioadenosine;GO:0006915//apoptotic process;molecular_function:GO:0046872//metal ion binding;GO:0016829//lyase activity;
CL668.Contig5_All	989	9.33	112.77	3.59536242991241	6.72034e-218	1.22975654892508e-215	Up	gi|291236504|ref|XP_002738175.1|/4.98554e-167/PREDICTED: tubulin alpha-1A chain-like isoform 2 [Saccoglossus kowalevskii]	gi|56603667|dbj|AB196533.1|/1e-153/Crassostrea gigas mRNA for alpha-tubulin, complete cds	sp|P06603|TBA1_DROME/4e-168/Tubulin alpha-1 chain OS=Drosophila melanogaster GN=alphaTub84B PE=2 SV=1	cin:100185176/2e-167/tubulin alpha chain, testis-specific-like; K07374 tubulin alpha	SPBC800.05c/6e-134/---	PS00227/-/Tubulin subunits alpha, beta, and gamma signature.	biological_process:GO:0007017//microtubule-based process;cellular_component:GO:0005874//microtubule;GO:0005737//cytoplasm;molecular_function:GO:0005525//GTP binding;GO:0005200//structural constituent of cytoskeleton;GO:0003924//GTPase activity;
Unigene36668_All	308	2.65	31.99	3.59355672766511	8.3901e-18	1.22904573089961e-16	Up	NA	NA	NA	NA	NA	NA	NA
CL2195.Contig2_All	831	0.40	4.78	3.57893871309339	8.07684e-09	6.69234096637168e-08	Up	gi|224925976|gb|ACN70008.1|/2.18027e-18/LPS-induced TNF-alpha factor [Pinctada fucata]	NA	sp|Q6GMG8|LITAF_DANRE/3e-12/Lipopolysaccharide-induced tumor necrosis factor-alpha factor homolog OS=Danio rerio GN=litaf PE=2 SV=1	crg:105340328/1e-18/lipopolysaccharide-induced tumor necrosis factor-alpha factor homolog; K19363 lipopolysaccharide-induced tumor necrosis factor-alpha factor	NA	PF10601/5.1E-19/LITAF-like zinc ribbon domain	NA
Unigene35811_All	751	0.43	5.13	3.57655026090496	1.48806e-08	1.20559900028843e-07	Up	NA	NA	NA	NA	NA	NA	NA
CL1295.Contig1_All	1455	0.31	3.68	3.56936564567014	2.82814e-12	3.06539164422149e-11	Up	gi|585653495|ref|XP_002733653.2|/5.31188e-47/PREDICTED: uncharacterized protein LOC100371864 [Saccoglossus kowalevskii]	NA	sp|A4IIY1|R144A_XENTR/4e-10/Probable E3 ubiquitin-protein ligase RNF144A OS=Xenopus tropicalis GN=rnf144a PE=2 SV=1	aqu:100633511/7e-26/E3 ubiquitin-protein ligase RNF19A-like; K11972 E3 ubiquitin-protein ligase RNF19A [EC:2.3.2.27]	NA	PTHR11685/1.5E-16/--	biological_process:GO:0044267//cellular protein metabolic process;
Unigene43999_All	839	0.37	4.39	3.56862376390641	2.73672e-08	2.16387693399015e-07	Up	gi|405975361|gb|EKC39927.1|/3.53026e-40/Eosinophil peroxidase [Crassostrea gigas]	NA	sp|P14650|PERT_RAT/2e-31/Thyroid peroxidase OS=Rattus norvegicus GN=Tpo PE=2 SV=1	spu:593243/5e-34/peroxidasin homolog; K19511 peroxidase [EC:1.11.1.7]	NA	PTHR11475/2.5E-72/--	NA
Unigene36724_All	628	0.34	4.01	3.55999558520458	7.11468e-06	4.35058771133123e-05	Up	NA	NA	NA	NA	NA	NA	NA
Unigene42780_All	943	0.33	3.88	3.55551872282867	2.73672e-08	2.16357241992682e-07	Up	gi|557242529|emb|CDJ53617.1|/7.42733e-08/hypothetical protein EBH_0058180 [Eimeria brunetti]	NA	sp|P40631|MLH_TETTS/2e-08/Micronuclear linker histone polyprotein OS=Tetrahymena thermophila (strain SB210) GN=MLH PE=1 SV=2	mze:101471514/8e-07/setd2; SET domain containing 2; K11423 histone-lysine N-methyltransferase SETD2 [EC:2.1.1.43]	NA	NA	NA
Unigene36206_All	375	0.90	10.52	3.54706589296263	5.0238e-08	3.89332371913367e-07	Up	NA	NA	NA	NA	NA	NA	NA
Unigene11757_All	928	3.88	45.34	3.54665583355366	6.03874e-82	3.63996068369099e-80	Up	gi|405951266|gb|EKC19193.1|/3.31775e-21/Macrophage migration inhibitory factor [Crassostrea gigas]	NA	NA	crg:105343631/3e-29/macrophage migration inhibitory factor-like; K07253 phenylpyruvate tautomerase [EC:5.3.2.1]	NA	PTHR11954/5.4E-17/--	NA
Unigene35831_All	413	0.46	5.36	3.54252723440076	2.53832e-05	0.000144198342562443	Up	NA	NA	NA	NA	NA	NA	NA
Unigene10886_All	668	0.47	5.47	3.54080817111492	5.0238e-08	3.89278670896552e-07	Up	NA	gi|193734747|gb|EU623828.1|/8e-94/Argopecten irradians clone HWAD036 microsatellite sequence	NA	NA	NA	NA	NA
Unigene3028_All	625	0.68	7.90	3.53824600181413	2.02974e-10	1.92515167516461e-09	Up	NA	NA	NA	NA	NA	NA	NA
CL2524.Contig2_All	259	0.94	10.87	3.53154737334967	1.308518e-05	7.73300275657479e-05	Up	NA	NA	NA	NA	NA	NA	NA
Unigene40688_All	500	0.43	4.96	3.52793155568478	1.308518e-05	7.73381632866912e-05	Up	NA	NA	NA	NA	NA	NA	NA
CL2536.Contig1_All	1583	2.15	24.78	3.52676762255114	7.78938e-79	4.49272884640657e-77	Up	gi|405952686|gb|EKC20468.1|/6.37402e-57/hypothetical protein CGI_10006051 [Crassostrea gigas]	NA	sp|P13729|SGS3_DROSI/1e-06/Salivary glue protein Sgs-3 OS=Drosophila simulans GN=Sgs3 PE=2 SV=2	dre:100332798/1e-06/muc2; mucin-2; K10955 intestinal mucin-2	NA	PF03067/4.7E-24/Chitin binding domain	NA
CL1664.Contig1_All	2250	0.46	5.30	3.52628659339355	3.81634e-25	7.43392331900139e-24	Up	gi|405968618|gb|EKC33674.1|/0/Integrin-linked protein kinase [Crassostrea gigas]	gi|524895698|ref|XM_005104274.1|/7e-17/PREDICTED: Aplysia californica integrin-linked protein kinase-like (LOC101846441), mRNA	sp|Q13418|ILK_HUMAN/4e-175/Integrin-linked protein kinase OS=Homo sapiens GN=ILK PE=1 SV=2	crg:105340380/0.0/integrin-linked protein kinase-like; K06272 integrin-linked kinase [EC:2.7.11.1]	all2748/2e-10/---	PS50088/10.633/Ankyrin repeat profile.	biological_process:GO:0016043//cellular component organization;GO:0006355//regulation of transcription, DNA-templated;GO:0042127//regulation of cell proliferation;GO:0007166//cell surface receptor signaling pathway;GO:0031325//positive regulation of cellular metabolic process;GO:0098602//single organism cell adhesion;GO:0009887//organ morphogenesis;GO:0009967//positive regulation of signal transd…
Unigene3682_All	1118	4.74	54.55	3.52462023231271	7.62624e-119	7.03492464236453e-117	Up	gi|40806077|gb|AAR92030.1|/1.6125e-103/peptidoglycan recognition protein [Argopecten irradians]	gi|40806076|gb|AY437875.1|/0.0/Argopecten irradians peptidoglycan recognition protein mRNA, complete cds	sp|O76537|PGRP_TRINI/1e-40/Peptidoglycan recognition protein OS=Trichoplusia ni GN=PGRP PE=1 SV=1	lcm:102360627/2e-43/peptidoglycan recognition protein 1-like; K01446 N-acetylmuramoyl-L-alanine amidase [EC:3.5.1.28]	Rv3811/2e-12/---	SM00644/3.2E-17/--	NA
Unigene1264_All	411	0.54	6.21	3.52356195605701	1.308518e-05	7.73218935563269e-05	Up	NA	NA	NA	NA	NA	NA	NA
CL3900.Contig1_All	993	0.62	7.13	3.52356195605701	6.54806e-15	8.34331854570197e-14	Up	NA	NA	NA	NA	NA	NA	NA
Unigene13702_All	1872	0.80	9.19	3.52199295640167	2.48074e-35	6.57682924587069e-34	Up	gi|405959043|gb|EKC25115.1|/1.48983e-55/hypothetical protein CGI_10012260 [Crassostrea gigas]	NA	sp|Q8IIG7|YPF05_PLAF7/9e-13/Uncharacterized protein PF11_0207 OS=Plasmodium falciparum (isolate 3D7) GN=PF11_0207 PE=4 SV=2	dwi:Dwil_GK19899/5e-14/GK19899 gene product from transcript GK19899-RA; K18626 trichohyalin	MK0690/4e-10/---	PS50209/11.837/CARD caspase recruitment domain profile.	NA
CL1964.Contig1_All	2104	0.23	2.64	3.52083216330144	8.249e-13	9.27566697357886e-12	Up	gi|405975821|gb|EKC40365.1|/1.04327e-169/Transmembrane and coiled-coil domains protein 1 [Crassostrea gigas]	NA	sp|Q80W04|TMCC2_MOUSE/9e-96/Transmembrane and coiled-coil domains protein 2 OS=Mus musculus GN=Tmcc2 PE=1 SV=1	oaa:100076390/1e-66/TMCC2, DSTYK; transmembrane and coiled-coil domain family 2; K16288 receptor-interacting serine/threonine-protein kinase 5 [EC:2.7.11.1]	NA	PF10267/2.2E-118/Predicted transmembrane and coiled-coil 2 protein	NA
Unigene45362_All	575	0.37	4.24	3.51846708893425	1.308518e-05	7.73137612578881e-05	Up	NA	NA	NA	NA	NA	NA	NA
CL670.Contig4_All	652	0.67	7.67	3.51699357704516	2.02974e-10	1.92482670020257e-09	Up	NA	NA	NA	NA	NA	NA	NA
Unigene36831_All	802	0.65	7.43	3.51485058751014	1.54536e-12	1.71064500650246e-11	Up	NA	gi|193734747|gb|EU623828.1|/4e-59/Argopecten irradians clone HWAD036 microsatellite sequence	NA	NA	NA	NA	NA
Unigene1702_All	609	0.70	7.96	3.50734160359868	3.71666e-10	3.45915383499006e-09	Up	NA	NA	NA	NA	NA	NA	NA
CL2303.Contig1_All	2483	2.33	26.45	3.50486586234711	2.61702e-131	2.69265475384615e-129	Up	gi|405976463|gb|EKC40969.1|/0/Transketolase-like protein 2 [Crassostrea gigas]	gi|158287460|ref|XM_309488.4|/7e-14/Anopheles gambiae str. PEST AGAP011161-PA (AgaP_AGAP011161) mRNA, complete cds	sp|Q9D4D4|TKTL2_MOUSE/0.0/Transketolase-like protein 2 OS=Mus musculus GN=Tktl2 PE=2 SV=1	crg:105328534/0.0/transketolase-like protein 2; K00615 transketolase [EC:2.2.1.1]	all4052/2e-153/---	PF02780/2.6E-22/Transketolase, C-terminal domain	biological_process:GO:0008152//metabolic process;molecular_function:GO:0046872//metal ion binding;GO:0004802//transketolase activity;
Unigene37415_All	962	0.53	6.01	3.50330072614799	2.82522e-12	3.06281762176766e-11	Up	gi|405971708|gb|EKC36531.1|/4.05076e-142/Xanthine dehydrogenase/oxidase [Crassostrea gigas]	gi|532050471|ref|XM_005367945.1|/1e-13/PREDICTED: Microtus ochrogaster xanthine dehydrogenase (Xdh), mRNA	sp|P47990|XDH_CHICK/6e-123/Xanthine dehydrogenase/oxidase OS=Gallus gallus GN=XDH PE=1 SV=1	crg:105320852/8e-143/xanthine dehydrogenase/oxidase-like; K00106 xanthine dehydrogenase/oxidase [EC:1.17.1.4 1.17.3.2]	CC2618/2e-68/---	PTHR11908/2.4E-213/--	NA
Unigene42670_All	1116	0.27	3.06	3.50250034052918	9.20416e-08	6.96767686942461e-07	Up	gi|260784959|ref|XP_002587531.1|/1.56962e-66/hypothetical protein BRAFLDRAFT_61299 [Branchiostoma floridae] &gt;gi|229272679|gb|EEN43542.1| hypothetical protein BRAFLDRAFT_61299 [Branchiostoma floridae]	gi|410920012|ref|XM_003973429.1|/6e-19/PREDICTED: Takifugu rubripes aurora kinase A-B-like (LOC101066448), mRNA	sp|Q91819|AURAB_XENLA/8e-66/Aurora kinase A-B OS=Xenopus laevis GN=aurka-b PE=2 SV=3	crg:105332077/2e-65/aurora kinase A-like; K11481 aurora kinase A [EC:2.7.11.1]	ECU01g0630/2e-21/---	PF00069/3.5E-45/Protein kinase domain	biological_process:GO:0035404//histone-serine phosphorylation;GO:0000212//meiotic spindle organization;GO:0007100//mitotic centrosome separation;GO:0032465//regulation of cytokinesis;GO:0046777//protein autophosphorylation;GO:0090307//spindle assembly involved in mitosis;GO:0007052//mitotic spindle organization;cellular_component:GO:0051233//spindle midzone;GO:0000780//condensed nuclear chromosom…
Unigene36730_All	706	0.59	6.62	3.48804435744538	6.79502e-10	6.19189997664234e-09	Up	gi|405977780|gb|EKC42214.1|/9.25712e-35/Calmodulin [Crassostrea gigas]	NA	sp|Q9XZP2|CALM2_BRAFL/7e-28/Calmodulin-2 OS=Branchiostoma floridae GN=CAM2 PE=2 SV=4	crg:105325152/2e-37/calmodulin-like; K02183 calmodulin	SPAC3A12.14/2e-24/---	PS50222/13.844/EF-hand calcium-binding domain profile.	NA
CL399.Contig3_All	1251	0.32	3.59	3.48784003382305	6.79502e-10	6.19290450292018e-09	Up	gi|405976743|gb|EKC41239.1|/1.40193e-21/hypothetical protein CGI_10020152 [Crassostrea gigas]	NA	NA	NA	NA	PF13472/1.1E-6/GDSL-like Lipase/Acylhydrolase family	NA
CL334.Contig1_All	1515	0.13	1.45	3.47946937187384	3.71478e-06	2.35780037103152e-05	Up	NA	NA	NA	NA	NA	NA	NA
CL131.Contig7_All	991	17.33	193.17	3.47852749619915	0	0	Up	gi|529444582|ref|XP_005242003.1|/1.6538e-77/PREDICTED: calmodulin [Falco peregrinus]	gi|294860883|gb|GQ403698.1|/1e-130/Chlamys farreri calmodulin-1 (cam) mRNA, complete cds	sp|Q95NR9|CALM_METSE/5e-79/Calmodulin OS=Metridium senile PE=1 SV=3	fpg:101919099/3e-78/CALM1; calmodulin 1 (phosphorylase kinase, delta); K02183 calmodulin	SPAC3A12.14/9e-61/---	PTHR23050:SF150/5.6E-116/--	molecular_function:GO:0005509//calcium ion binding;
Unigene36766_All	944	0.33	3.66	3.47130571892559	9.20416e-08	6.96673808245756e-07	Up	NA	NA	NA	NA	NA	NA	NA
Unigene8213_All	2474	1.12	12.38	3.46644067715666	2.2073e-61	1.00650730032468e-59	Up	gi|405967851|gb|EKC32972.1|/1.19334e-34/hypothetical protein CGI_10011344 [Crassostrea gigas]	NA	sp|Q9W596|FUTSC_DROME/2e-08/Microtubule-associated protein futsch OS=Drosophila melanogaster GN=futsch PE=1 SV=4	xma:102233510/1e-12/microtubule-associated protein 4-like; K10431 microtubule-associated protein 4	NA	NA	NA
Unigene17890_All	454	0.48	5.29	3.46216141139287	2.39982e-05	0.000136800698082192	Up	NA	NA	NA	NA	NA	NA	NA
Unigene36063_All	573	0.37	4.07	3.4594316186373	2.39982e-05	0.000136814580840268	Up	NA	gi|309256118|gb|HQ197426.1|/4e-12/Argopecten purpuratus clone B123 microsatellite sequence	NA	NA	NA	NA	NA
CL2939.Contig2_All	1513	0.50	5.50	3.4594316186373	8.3901e-18	1.22872533315954e-16	Up	NA	NA	NA	NA	NA	NA	NA
Unigene30802_All	475	11.02	121.12	3.45824098141457	6.06382e-102	4.67930329615385e-100	Up	gi|405963072|gb|EKC28676.1|/1.9059e-61/Tubulin alpha-3 chain [Crassostrea gigas]	gi|56603667|dbj|AB196533.1|/1e-79/Crassostrea gigas mRNA for alpha-tubulin, complete cds	sp|P41383|TBA2_PATVU/5e-62/Tubulin alpha-2/alpha-4 chain OS=Patella vulgata GN=TUB2 PE=2 SV=1	crg:105329640/9e-61/tubulin alpha chain, testis-specific; K07374 tubulin alpha	SPBC16A3.15c/6e-49/---	PF03953/1.6E-14/Tubulin C-terminal domain	biological_process:GO:0007017//microtubule-based process;cellular_component:GO:0005874//microtubule;GO:0005737//cytoplasm;molecular_function:GO:0005525//GTP binding;GO:0005200//structural constituent of cytoskeleton;GO:0003924//GTPase activity;
CL2060.Contig4_All	3403	0.40	4.37	3.44956137461324	3.72552e-31	8.75333594981179e-30	Up	gi|405971474|gb|EKC36309.1|/3.75717e-98/Ras-related protein Rab-12 [Crassostrea gigas]	NA	sp|Q5U316|RAB35_RAT/6e-20/Ras-related protein Rab-35 OS=Rattus norvegicus GN=Rab35 PE=1 SV=1	ame:100577870/4e-23/ras-related protein Rab-35-like; K07876 Ras-related protein Rab-35	ECU03g1430/6e-21/---	PF00071/1.0E-33/Ras family	NA
Unigene3121_All	1598	1.19	12.99	3.44836795213994	2.47104e-41	7.62736731428571e-40	Up	gi|405964879|gb|EKC30321.1|/1.77886e-14/BTB and MATH domain-containing protein 38 [Crassostrea gigas]	NA	sp|Q20681|BAT38_CAEEL/3e-07/BTB and MATH domain-containing protein 38 OS=Caenorhabditis elegans GN=bath-38 PE=4 SV=1	NA	NA	PTHR22743/3.2E-16/--	NA
CL4132.Contig2_All	1333	0.93	10.15	3.44810520096451	3.08908e-27	6.45363838750465e-26	Up	gi|313219696|emb|CBY30616.1|/7.58834e-21/unnamed protein product [Oikopleura dioica]	NA	sp|Q05049|MUC1_XENLA/1e-15/Integumentary mucin C.1 (Fragment) OS=Xenopus laevis PE=2 SV=1	umr:103671106/6e-15/MUC2; mucin 2, oligomeric mucus/gel-forming; K10955 intestinal mucin-2	SSO1273/4e-08/---	NA	NA
Unigene41990_All	1111	0.73	7.96	3.44680006166363	4.4934e-18	6.66570438869818e-17	Up	NA	NA	NA	NA	NA	NA	NA
CL3536.Contig1_All	687	2.64	28.76	3.44545384108084	2.01992e-37	5.63431309632572e-36	Up	NA	NA	NA	mde:101892107/5e-06/cytochrome c oxidase assembly factor 3, mitochondrial; K18175 cytochrome c oxidase assembly factor 3, animal type	NA	PF09813/1.1E-8/Coiled-coil domain-containing protein 56	NA
CL2397.Contig6_All	1048	0.61	6.61	3.43776912394481	2.18608e-14	2.70684598280802e-13	Up	gi|585723041|ref|XP_006813568.1|/1.15033e-15/PREDICTED: zinc finger MYM-type protein 4-like [Saccoglossus kowalevskii]	NA	sp|Q9I925|FUCL7_ANGJA/9e-08/Fucolectin-7 OS=Anguilla japonica PE=2 SV=1	fch:102049632/2e-06/RECQL4; RecQ protein-like 4; K10730 ATP-dependent DNA helicase Q4 [EC:3.6.4.12]	NA	PTHR19277/4.1E-16/--	NA
CL3053.Contig1_All	730	0.29	3.12	3.42742122373468	2.39982e-05	0.000136786818141234	Up	gi|405970265|gb|EKC35186.1|/1.66794e-74/Quinone oxidoreductase [Crassostrea gigas]	NA	sp|P11415|QOR_CAVPO/4e-67/Quinone oxidoreductase OS=Cavia porcellus GN=CRYZ PE=1 SV=1	crg:105323154/4e-75/quinone oxidoreductase-like; K00344 NADPH2:quinone reductase [EC:1.6.5.5]	mll3767/6e-38/---	PS01162/-/Quinone oxidoreductase / zeta-crystallin signature.	biological_process:GO:0008152//metabolic process;GO:0009987//cellular process;cellular_component:GO:0005737//cytoplasm;molecular_function:GO:1901363//heterocyclic compound binding;GO:0097159//organic cyclic compound binding;GO:0016491//oxidoreductase activity;
Unigene36202_All	492	0.88	9.44	3.42321143072454	2.26008e-09	1.96299898330241e-08	Up	NA	NA	NA	NA	NA	NA	NA
Unigene17462_All	1107	11.96	128.05	3.42041795828673	1.498752e-266	3.70911409057269e-264	Up	gi|556104104|gb|ESO92756.1|/1.5779e-18/hypothetical protein LOTGIDRAFT_232897 [Lottia gigantea]	NA	NA	NA	NA	NA	NA
Unigene38747_All	721	1.02	10.92	3.42033179894836	1.034562e-15	1.37887601508897e-14	Up	NA	NA	NA	NA	NA	NA	NA
Unigene36330_All	1039	0.59	6.31	3.41885314562071	1.322412e-13	1.56006848668627e-12	Up	NA	NA	NA	NA	NA	NA	NA
Unigene13603_All	1016	5.24	55.69	3.40977957575956	1.234076e-106	1.00040290805195e-104	Up	gi|193878317|gb|ACF25903.1|/2.6424e-70/GST2 [Azumapecten farreri]	NA	sp|P30568|GSTA_PLEPL/8e-46/Glutathione S-transferase A OS=Pleuronectes platessa PE=2 SV=1	crg:105323777/2e-50/glutathione S-transferase A-like; K00799 glutathione S-transferase [EC:2.5.1.18]	VC1347/2e-09/---	PTHR11260:SF128/9.3E-48/--	NA
CL2264.Contig3_All	2201	1.31	13.91	3.40848370300479	4.01522e-61	1.82645367740891e-59	Up	gi|405962891|gb|EKC28526.1|/0/Organic cation transporter protein [Crassostrea gigas]	NA	sp|Q9VCA2|ORCT_DROME/7e-115/Organic cation transporter protein OS=Drosophila melanogaster GN=Orct PE=1 SV=1	crg:105332811/0.0/organic cation transporter protein-like; K08202 MFS transporter, OCT family, solute carrier family 22 (organic cation transporter), member 4/5	SMa1447/7e-27/---	PF00083/1.3E-28/Sugar (and other) transporter	NA
CL151.Contig4_All	1912	0.47	4.99	3.40830715365962	1.18181e-19	1.87706310941476e-18	Up	gi|405963698|gb|EKC29254.1|/3.04766e-96/hypothetical protein CGI_10027469 [Crassostrea gigas]	NA	NA	dre:100148193/8e-06/dnah6; dynein, axonemal, heavy chain 6; K10408 dynein heavy chain, axonemal	NA	PTHR10676:SF243/1.2E-22/--	NA
Unigene45391_All	345	0.66	6.97	3.40062072650997	4.38786e-05	0.000240044015074496	Up	NA	NA	NA	NA	NA	NA	NA
CL3422.Contig2_All	2533	0.54	5.69	3.39739734014311	1.375378e-29	3.09807479085806e-28	Up	gi|405953964|gb|EKC21522.1|/0/Sodium- and chloride-dependent glycine transporter 2 [Crassostrea gigas]	gi|325296966|ref|NM_001204573.1|/7e-11/Aplysia californica serotonin transporter (LOC100533265), mRNA >gi|201085691|gb|AF402096.2| Aplysia californica serotonin transporter mRNA, complete cds	sp|Q9Y345|SC6A5_HUMAN/2e-151/Sodium- and chloride-dependent glycine transporter 2 OS=Homo sapiens GN=SLC6A5 PE=1 SV=3	crg:105346523/0.0/sodium-dependent proline transporter-like; K05038 solute carrier family 6 (neurotransmitter transporter, amino acid) member 5/7/9/14	VC2012/1e-67/---	PTHR11616/3.8E-278/--	NA
Unigene5300_All	1248	0.41	4.32	3.39733549754539	1.712682e-11	1.75382882602989e-10	Up	NA	NA	NA	NA	NA	NA	NA
Unigene2531_All	380	0.59	6.21	3.39580640885864	4.38786e-05	0.000240020641752678	Up	gi|470404503|ref|XP_004335805.1|/1.41112e-11/hypothetical protein ACA1_076450 [Acanthamoeba castellanii str. Neff] &gt;gi|440792583|gb|ELR13792.1| hypothetical protein ACA1_076450 [Acanthamoeba castellanii str. Neff]	NA	NA	clv:102086635/7e-07/WNK3; WNK lysine deficient protein kinase 3; K08867 WNK lysine deficient protein kinase [EC:2.7.11.1]	NA	NA	NA
Unigene45765_All	1080	0.47	4.94	3.39377837990704	3.11414e-11	3.13411244930133e-10	Up	gi|405951331|gb|EKC19253.1|/1.19927e-31/hypothetical protein CGI_10009106 [Crassostrea gigas]	NA	NA	NA	NA	NA	NA
Unigene1038_All	785	1.06	11.14	3.39361306277683	2.6961e-17	3.85692655462185e-16	Up	gi|290350681|dbj|BAI78310.1|/9.64703e-26/echotoxin A [Monoplex echo]	NA	sp|Q76CA2|ACTP2_MONPT/2e-25/Echotoxin-2 OS=Monoplex parthenopeus PE=1 SV=2	NA	NA	NA	NA
Unigene39072_All	821	0.25	2.62	3.38956681176273	4.38786e-05	0.000240114162361192	Up	gi|405955321|gb|EKC22481.1|/2.36476e-09/hypothetical protein CGI_10002194 [Crassostrea gigas]	NA	NA	NA	NA	NA	NA
CL12.Contig2_All	798	0.48	5.03	3.38945208908437	4.37652e-09	3.70668084667571e-08	Up	gi|512831874|ref|XP_004882303.1|/9.93023e-34/PREDICTED: ADP-ribosylation factor-like protein 6-interacting protein 4 isoform X3 [Heterocephalus glaber] &gt;gi|512963478|ref|XP_004843983.1| PREDICTED: ADP-ribosylation factor-like protein 6-interacting protein 4 isoform X3 [Heterocephalus glaber]	gi|283945486|ref|NG_016359.1|/1e-09/Homo sapiens solute carrier family 19 (thiamine transporter), member 3 (SLC19A3), RefSeqGene on chromosome 2	sp|Q9JM93|AR6P4_MOUSE/3e-35/ADP-ribosylation factor-like protein 6-interacting protein 4 OS=Mus musculus GN=Arl6ip4 PE=1 SV=1	xma:102235890/9e-06/corepressor interacting with RBPJ 1-like; K06066 CBF1 interacting corepressor	NA	PF10500/3.5E-39/Nuclear RNA-splicing-associated protein	biological_process:GO:0008380//RNA splicing;cellular_component:GO:0005634//nucleus;molecular_function:GO:0044822//poly(A) RNA binding;GO:0005515//protein binding;
Unigene35785_All	457	0.48	5.02	3.38658105322962	4.38786e-05	0.000240067392948968	Up	NA	NA	NA	NA	NA	NA	NA
CL1552.Contig1_All	604	0.35	3.66	3.38641682133908	4.38786e-05	0.000239997272982183	Up	NA	NA	NA	NA	NA	NA	NA
CL115.Contig1_All	2546	0.43	4.48	3.38109016735551	2.50636e-23	4.5893837053455e-22	Up	gi|260818210|ref|XP_002604276.1|/4.55673e-122/hypothetical protein BRAFLDRAFT_88565 [Branchiostoma floridae] &gt;gi|229289602|gb|EEN60287.1| hypothetical protein BRAFLDRAFT_88565 [Branchiostoma floridae]	NA	sp|Q66K08|CILP1_MOUSE/1e-96/Cartilage intermediate layer protein 1 OS=Mus musculus GN=Cilp PE=2 SV=1	xma:102229703/4e-28/brain-specific angiogenesis inhibitor 1-like; K04596 brain-specific angiogenesis inhibitor 1	NA	PS50835/13.185/Ig-like domain profile.	NA
CL4389.Contig2_All	673	0.65	6.77	3.38064421054654	2.26008e-09	1.96330252419978e-08	Up	gi|405970811|gb|EKC35682.1|/9.86857e-44/Sushi repeat-containing protein SRPX2 [Crassostrea gigas]	gi|222355231|gb|FJ014707.1|/3e-10/Argopecten irradians cytoplasmic copper/zinc superoxide dismutase gene, complete cds	sp|Q4LDE5|SVEP1_HUMAN/2e-15/Sushi, von Willebrand factor type A, EGF and pentraxin domain-containing protein 1 OS=Homo sapiens GN=SVEP1 PE=1 SV=3	spu:100890001/3e-24/sushi, von Willebrand factor type A, EGF and pentraxin domain-containing protein 1; K17495 CUB and sushi domain-containing protein	NA	PTHR24050/4.8E-24/--	NA
Unigene41491_All	957	1.07	11.13	3.37877089094081	5.6474e-21	9.48175843395098e-20	Up	NA	NA	NA	NA	NA	NA	NA
CL3621.Contig1_All	628	0.87	9.04	3.37723546656646	1.712682e-11	1.75414857604376e-10	Up	NA	NA	NA	NA	NA	NA	NA
Unigene39561_All	497	0.44	4.56	3.37345839552744	4.38786e-05	0.000240090775377423	Up	NA	NA	NA	NA	NA	NA	NA
Unigene40001_All	773	0.40	4.13	3.36806987653208	5.5882e-07	3.91341186237846e-06	Up	NA	NA	NA	NA	NA	NA	NA
Unigene10436_All	764	0.68	7.02	3.36786437905422	5.65406e-11	5.57839449736565e-10	Up	NA	NA	NA	NA	NA	NA	NA
CL4410.Contig1_All	2481	0.40	4.12	3.36457243229586	1.02285e-20	1.70155958839206e-19	Up	gi|405961240|gb|EKC27073.1|/1.21017e-111/Sperm surface protein Sp17 [Crassostrea gigas]	NA	sp|O62771|SP17_MONDO/9e-29/Sperm surface protein Sp17 OS=Monodelphis domestica GN=SPA17 PE=2 SV=1	ola:101171118/1e-27/myo3a; myosin IIIA; K08834 myosin III [EC:2.7.11.1]	VC1015/4e-07/---	PS50096/8.279/IQ motif profile.	NA
Unigene39554_All	1292	0.39	4.01	3.36205620759267	5.65406e-11	5.5793743664149e-10	Up	gi|366091035|gb|AEX08671.1|/5.90384e-55/deiodinase [Azumapecten farreri]	NA	sp|P49895|IOD1_HUMAN/1e-35/Type I iodothyronine deiodinase OS=Homo sapiens GN=DIO1 PE=2 SV=3	hgl:101704592/5e-35/Dio1; deiodinase, iodothyronine, type I; K01562 type I thyroxine 5'-deiodinase [EC:1.97.1.10]	NA	PF00837/6.9E-8/Iodothyronine deiodinase	NA
CL664.Contig1_All	1805	0.43	4.41	3.35837009085542	9.38726e-17	1.31085630693512e-15	Up	gi|260793070|ref|XP_002591536.1|/4.77701e-11/hypothetical protein BRAFLDRAFT_92765 [Branchiostoma floridae] &gt;gi|229276743|gb|EEN47547.1| hypothetical protein BRAFLDRAFT_92765 [Branchiostoma floridae]	NA	sp|O19112|CILP1_PIG/4e-06/Cartilage intermediate layer protein 1 (Fragment) OS=Sus scrofa GN=CILP PE=1 SV=1	NA	NA	NA	NA
CL28.Contig2_All	707	3.37	34.29	3.34696740775378	5.32094e-45	1.79423629843938e-43	Up	NA	NA	NA	NA	NA	NA	NA
CL3503.Contig1_All	657	0.29	2.94	3.34169134970879	4.79798e-05	0.000261031300058106	Up	NA	NA	NA	NA	NA	NA	NA
CL3252.Contig1_All	1377	0.32	3.24	3.33985000288463	1.240294e-09	1.10616345978727e-08	Up	gi|405965674|gb|EKC31036.1|/6.27584e-26/Putative calcium-binding protein CML14 [Crassostrea gigas]	NA	sp|P02589|TNNC2_RANES/7e-25/Troponin C, skeletal muscle OS=Rana esculenta PE=1 SV=1	crg:105347389/1e-26/neo-calmodulin-like; K02183 calmodulin	YBR109c/5e-20/---	NA	NA
CL1269.Contig2_All	667	0.60	6.06	3.33628338786443	8.07684e-09	6.69332818291783e-08	Up	gi|405958952|gb|EKC25031.1|/8.2297e-19/Protein polybromo-1 [Crassostrea gigas]	NA	NA	NA	NA	NA	NA
CL1970.Contig2_All	978	3.57	36.03	3.33520267239769	2.37312e-65	1.14435309321888e-63	Up	NA	NA	NA	NA	NA	NA	NA
Unigene44132_All	785	0.26	2.62	3.33298328339636	7.99642e-05	0.0004201485996633	Up	gi|556098974|gb|ESO87626.1|/1.25702e-33/synaptotagmin 18, partial [Lottia gigantea]	NA	sp|Q86SS6|SYT9_HUMAN/1e-11/Synaptotagmin-9 OS=Homo sapiens GN=SYT9 PE=2 SV=1	xma:102225855/1e-24/uncharacterized LOC102225855; K19638 collagen and calcium-binding EGF domain-containing protein 1	NA	PF00168/4.1E-8/C2 domain	NA
Unigene44795_All	735	0.28	2.82	3.33219643034119	7.99642e-05	0.000420305840905689	Up	NA	NA	NA	NA	NA	NA	NA
CL2192.Contig2_All	2155	0.15	1.51	3.33151414371656	1.682832e-07	1.24261482776025e-06	Up	gi|499042535|ref|XP_004571875.1|/1.24012e-16/PREDICTED: B-cell receptor CD22-like [Maylandia zebra]	NA	sp|P06731|CEAM5_HUMAN/5e-15/Carcinoembryonic antigen-related cell adhesion molecule 5 OS=Homo sapiens GN=CEACAM5 PE=1 SV=3	rro:104676075/5e-15/carcinoembryonic antigen-related cell adhesion molecule 5-like; K06494 selectin, endothelial cell; K06499 carcinoembryonic antigen-related cell adhesion molecule; K06563 CD209 antigen	NA	PS50835/9.736/Ig-like domain profile.	NA
Unigene2535_All	2102	0.47	4.71	3.32499439793515	6.0477e-20	9.71818336956522e-19	Up	gi|556095650|gb|ESO84303.1|/0/hypothetical protein LOTGIDRAFT_222151 [Lottia gigantea]	gi|194766464|ref|XM_001965309.1|/4e-18/Drosophila ananassae GF20677 (Dana\GF20677), mRNA	sp|P09960|LKHA4_HUMAN/0.0/Leukotriene A-4 hydrolase OS=Homo sapiens GN=LTA4H PE=1 SV=2	crg:105339965/0.0/leukotriene A-4 hydrolase-like; K01254 leukotriene-A4 hydrolase [EC:3.3.2.6]	SPCC1322.05c/1e-129/---	PTHR11533/9.7E-256/--	biological_process:GO:0019370//leukotriene biosynthetic process;GO:0043171//peptide catabolic process;GO:0006508//proteolysis;cellular_component:GO:0005634//nucleus;GO:0005737//cytoplasm;GO:0005886//plasma membrane;molecular_function:GO:0004301//epoxide hydrolase activity;GO:0004463//leukotriene-A4 hydrolase activity;GO:0042277//peptide binding;GO:0070006//metalloaminopeptidase activity;GO:000827…
Unigene41136_All	491	0.44	4.40	3.32192809488736	7.99642e-05	0.000420187898943036	Up	gi|405964400|gb|EKC29893.1|/1.76352e-23/hypothetical protein CGI_10023469 [Crassostrea gigas]	NA	NA	NA	NA	NA	NA
Unigene36260_All	472	0.46	4.60	3.32192809488736	7.99642e-05	0.000420266519562167	Up	NA	NA	NA	NA	NA	NA	NA
Unigene187_All	2415	3.66	36.57	3.32074507305733	1.535188e-167	2.01504185663551e-165	Up	gi|524892586|ref|XP_005102820.1|/1.76206e-83/PREDICTED: uncharacterized protein LOC101848762 [Aplysia californica]	NA	sp|A6NMZ7|CO6A6_HUMAN/2e-59/Collagen alpha-6(VI) chain OS=Homo sapiens GN=COL6A6 PE=1 SV=2	crg:105329078/1e-81/uncharacterized LOC105329078; K05719 integrin beta 1; K06238 collagen, type VI, alpha	NA	PTHR22992/4.2E-104/--	NA
Unigene19619_All	1064	10.75	107.39	3.32045109299468	3.9975e-209	6.909894e-207	Up	NA	gi|594661386|ref|XM_007178861.1|/1e-07/PREDICTED: Balaenoptera acutorostrata scammoni solute carrier family 25, member 47 (SLC25A47), mRNA	NA	NA	NA	NA	NA
Unigene13901_All	1037	0.39	3.89	3.31822412612394	1.35273e-08	1.100400607298e-07	Up	gi|358339569|dbj|GAA47606.1|/1.16784e-12/hypothetical protein CLF_100574 [Clonorchis sinensis]	NA	NA	NA	NA	NA	NA
Unigene18176_All	4036	2.46	24.51	3.3166402635276	4.08394e-189	6.23444514456522e-187	Up	gi|405951327|gb|EKC19249.1|/1.61631e-95/Protein G7c [Crassostrea gigas]	NA	sp|Q0V8J4|VWA7_BOVIN/3e-33/von Willebrand factor A domain-containing protein 7 OS=Bos taurus GN=VWA7 PE=2 SV=1	xtr:100490941/1e-32/hmcn2; hemicentin 2; K17341 hemicentin	NA	PTHR14905/8.3E-83/--	NA
Unigene567_All	2018	0.84	8.36	3.31504170930212	4.93874e-33	1.22710542114109e-31	Up	gi|556103341|gb|ESO91993.1|/2.58562e-77/hypothetical protein LOTGIDRAFT_233281 [Lottia gigantea]	NA	sp|Q5R5D8|BODG_PONAB/3e-45/Gamma-butyrobetaine dioxygenase OS=Pongo abelii GN=BBOX1 PE=2 SV=1	aqu:100633264/3e-55/gamma-butyrobetaine dioxygenase-like; K00471 gamma-butyrobetaine dioxygenase [EC:1.14.11.1]	mll1440/3e-36/---	PF06155/9.7E-9/Protein of unknown function (DUF971)	NA
Unigene11275_All	1182	0.52	5.17	3.31358075217384	1.433036e-12	1.58975308862559e-11	Up	NA	NA	NA	NA	NA	NA	NA
Unigene13482_All	983	2.19	21.73	3.31068539958011	4.33116e-40	1.29630211230687e-38	Up	gi|405977198|gb|EKC41660.1|/4.60953e-56/UPF0686 protein C11orf1-like protein [Crassostrea gigas]	NA	sp|Q9D131|CK001_MOUSE/1e-29/UPF0686 protein C11orf1 homolog OS=Mus musculus PE=2 SV=1	ocu:100355864/2e-06/glutamate decarboxylase 1-like; K01580 glutamate decarboxylase [EC:4.1.1.15]	NA	PF06608/4.2E-38/Protein of unknown function (DUF1143)	NA
Unigene5883_All	2204	0.86	8.52	3.30844486552374	1.086194e-36	2.97514415075573e-35	Up	NA	NA	NA	NA	NA	NA	NA
Unigene18370_All	2323	1.41	13.96	3.30753187381086	3.0157e-62	1.39322363980263e-60	Up	gi|405977691|gb|EKC42127.1|/2.72738e-142/Solute carrier family 22 member 6-A [Crassostrea gigas]	NA	sp|Q9Y226|S22AD_HUMAN/1e-71/Solute carrier family 22 member 13 OS=Homo sapiens GN=SLC22A13 PE=2 SV=2	crg:105321823/5e-142/organic cation transporter protein-like; K08202 MFS transporter, OCT family, solute carrier family 22 (organic cation transporter), member 4/5	SMa1447/3e-32/---	PTHR24064:SF202/1.4E-173/--	NA
Unigene10637_All	1222	1.74	17.19	3.30441033362933	7.80736e-40	2.3108633829294e-38	Up	gi|556093967|gb|ESO82620.1|/6.9848e-111/hypothetical protein LOTGIDRAFT_211287 [Lottia gigantea]	NA	sp|Q6NY77|HOGA1_DANRE/3e-107/4-hydroxy-2-oxoglutarate aldolase, mitochondrial OS=Danio rerio GN=zgc:77082 PE=2 SV=1	spu:579934/5e-109/4-hydroxy-2-oxoglutarate aldolase, mitochondrial; K18123 4-hydroxy-2-oxoglutarate aldolase [EC:4.1.3.16]	AF0910/7e-36/---	PS00666/-/Dihydrodipicolinate synthase signature 2.	biological_process:GO:0009436//glyoxylate catabolic process;molecular_function:GO:0008700//4-hydroxy-2-oxoglutarate aldolase activity;
Unigene36626_All	518	0.42	4.14	3.30116953472056	7.99642e-05	0.000420227205575304	Up	NA	NA	NA	NA	NA	NA	NA
Unigene5280_All	320	1.81	17.81	3.29862591401841	3.35232e-10	3.1335546249584e-09	Up	NA	NA	NA	NA	NA	NA	NA
Unigene2772_All	2089	2.43	23.87	3.296170347476	2.79096e-94	1.94529219454094e-92	Up	gi|405959798|gb|EKC25790.1|/1.79241e-113/Dipeptidase 1 [Crassostrea gigas]	NA	sp|P31429|DPEP1_RABIT/4e-88/Dipeptidase 1 OS=Oryctolagus cuniculus GN=DPEP1 PE=1 SV=1	crg:105336177/4e-114/dipeptidase 1-like; K01273 membrane dipeptidase [EC:3.4.13.19]	SPAC3A11.10c/1e-65/---	PS51365/105.209/Renal dipeptidase family profile.	NA
Unigene14699_All	1851	1.13	11.10	3.29616499882228	1.406768e-39	4.13550040313972e-38	Up	gi|524914675|ref|XP_005112149.1|/1.09129e-42/PREDICTED: uncharacterized protein LOC101853426 isoform X2 [Aplysia californica]	NA	NA	apla:101796599/6e-12/DHRS12; dehydrogenase/reductase (SDR family) member 12; K11168 dehydrogenase/reductase SDR family member 12 [EC:1.1.-.-]	NA	NA	NA
Unigene3078_All	767	1.22	11.96	3.29326433663522	1.360436e-17	1.97382679772727e-16	Up	NA	gi|603656879|emb|CT737163.14|/1e-18/Zebrafish DNA sequence from clone DKEYP-3G2 in linkage group 19, complete sequence	NA	NA	NA	NA	NA
Unigene38221_All	1321	0.61	5.96	3.28843118289928	9.45462e-16	1.26341970114177e-14	Up	gi|405965330|gb|EKC30711.1|/1.96854e-13/hypothetical protein CGI_10019945 [Crassostrea gigas]	NA	NA	NA	NA	NA	NA
CL1164.Contig1_All	989	3.46	33.53	3.27660854015706	5.71778e-61	2.59043100677419e-59	Up	NA	NA	NA	NA	NA	NA	NA
Unigene40756_All	737	0.28	2.70	3.26946067499323	2.53832e-05	0.000143979948465267	Up	gi|307207090|gb|EFN84899.1|/2.47988e-25/RNA-binding protein 10 [Harpegnathos saltator]	NA	sp|Q54WE5|PRP4B_DICDI/1e-20/Serine/threonine-protein kinase prpf4B OS=Dictyostelium discoideum GN=prpf4B PE=3 SV=1	crg:105331958/3e-42/RNA-binding protein 5-like; K13094 RNA-binding protein 5/10	NA	NA	NA
Unigene40511_All	592	0.54	5.18	3.26192078552309	1.837744e-06	1.21131975163675e-05	Up	NA	NA	NA	NA	NA	NA	NA
Unigene36993_All	769	0.81	7.77	3.26192078552309	8.43976e-12	8.85560024803885e-11	Up	NA	NA	NA	NA	NA	NA	NA
Unigene43419_All	1332	0.53	5.08	3.26076423220897	1.193486e-13	1.41034195431216e-12	Up	gi|524865547|ref|XP_005089602.1|/2.28659e-118/PREDICTED: wolframin-like [Aplysia californica]	NA	sp|P56695|WFS1_MOUSE/6e-45/Wolframin OS=Mus musculus GN=Wfs1 PE=1 SV=1	crg:105344157/2e-112/wolframin-like; K14020 wolfamin	NA	PTHR13098/4.7E-62/--	NA
Unigene7391_All	328	0.70	6.70	3.25873426840017	0.000145205	0.000726128403952288	Up	NA	NA	NA	NA	NA	NA	NA
Unigene36244_All	489	0.44	4.20	3.25481389902883	0.000145205	0.000726193046381198	Up	NA	NA	NA	NA	NA	NA	NA
Unigene18245_All	3271	2.32	22.14	3.25445851165398	5.24408e-136	5.57958193636363e-134	Up	gi|405967547|gb|EKC32695.1|/6.36524e-79/Interferon-induced protein 44-like protein [Crassostrea gigas]	NA	sp|Q8TCB0|IFI44_HUMAN/2e-38/Interferon-induced protein 44 OS=Homo sapiens GN=IFI44 PE=2 SV=2	xma:102225574/5e-29/uncharacterized LOC102225574; K07374 tubulin alpha	NA	PTHR14241/3.7E-94/--	NA
Unigene39123_All	424	0.52	4.95	3.25084499682588	0.000145205	0.000726257700320513	Up	NA	NA	NA	NA	NA	NA	NA
CL1384.Contig2_All	2253	2.45	23.31	3.2500953501263	1.664146e-98	1.23011044721053e-96	Up	gi|405957528|gb|EKC23732.1|/0/hypothetical protein CGI_10021888 [Crassostrea gigas]	gi|524868376|ref|XM_005090934.1|/6e-08/PREDICTED: Aplysia californica coiled-coil domain-containing protein 151-like (LOC101847552), mRNA	sp|Q8BSN3|CC151_MOUSE/1e-98/Coiled-coil domain-containing protein 151 OS=Mus musculus GN=Ccdc151 PE=2 SV=1	ecb:100146392/2e-29/RGL3; ral guanine nucleotide dissociation stimulator-like 3; K17639 ral guanine nucleotide dissociation stimulator-like 3	aq_1006/2e-10/---	PTHR21694/1.8E-176/--	biological_process:GO:0007017//microtubule-based process;
Unigene1532_All	1326	2.51	23.82	3.24641414391334	2.01296e-58	8.71889490208173e-57	Up	gi|557260166|ref|XP_006015732.1|/4.73263e-15/PREDICTED: LOW QUALITY PROTEIN: X-linked retinitis pigmentosa GTPase regulator [Alligator sinensis]	gi|530412325|ref|XM_005257415.1|/4e-08/PREDICTED: Homo sapiens nuclear factor, erythroid 2-like 1 (NFE2L1), transcript variant X6, mRNA	sp|Q8T6B4|ABCF4_DICDI/7e-16/ABC transporter F family member 4 OS=Dictyostelium discoideum GN=abcF4 PE=3 SV=1	asn:102377064/1e-15/RPGR; retinitis pigmentosa GTPase regulator; K19607 X-linked retinitis pigmentosa GTPase regulator	SPAC140.02/2e-09/---	NA	NA
Unigene6129_All	343	0.67	6.35	3.24452359120176	0.000145205	0.000726387042742653	Up	NA	NA	NA	NA	NA	NA	NA
CL3375.Contig1_All	1385	0.61	5.78	3.24418834493779	5.23938e-16	7.08394439566787e-15	Up	gi|410974019|ref|XP_003993445.1|/1.04667e-20/PREDICTED: LOW QUALITY PROTEIN: selenoprotein H [Felis catus]	NA	sp|Q3UQA7|SELH_MOUSE/2e-20/Selenoprotein H OS=Mus musculus GN=Selh PE=2 SV=2	NA	NA	NA	NA
CL962.Contig3_All	1280	0.49	4.64	3.24327115101236	4.6801e-12	4.9975034746246e-11	Up	NA	NA	NA	NA	NA	NA	NA
Unigene12944_All	1729	0.58	5.47	3.23741602766498	1.149316e-18	1.74645048006492e-17	Up	NA	NA	NA	NA	NA	NA	NA
Unigene37363_All	872	0.36	3.39	3.23521646169403	1.837744e-06	1.21117764467386e-05	Up	gi|524865635|ref|XP_005089645.1|/3.87759e-53/PREDICTED: mitochondrial genome maintenance exonuclease 1-like [Aplysia californica]	NA	sp|Q9BQP7|MGME1_HUMAN/7e-45/Mitochondrial genome maintenance exonuclease 1 OS=Homo sapiens GN=MGME1 PE=1 SV=1	crg:105346772/4e-53/uncharacterized LOC105346772; K19465 mitochondrial genome maintenance exonuclease 1 [EC:3.1.-.-]	NA	PTHR31340:SF3/2.5E-83/--	NA
CL3292.Contig1_All	882	0.92	8.66	3.23466125866971	3.41356e-15	4.42982152182952e-14	Up	gi|524869566|ref|XP_005091575.1|/3.47921e-33/PREDICTED: uncharacterized protein LOC101855702 [Aplysia californica]	NA	sp|Q8N5N7|RM50_HUMAN/9e-11/39S ribosomal protein L50, mitochondrial OS=Homo sapiens GN=MRPL50 PE=1 SV=2	crg:105344118/3e-31/39S ribosomal protein L50, mitochondrial-like; K17431 large subunit ribosomal protein L50	NA	PTHR31542/4.2E-35/--	NA
CL3549.Contig2_All	635	2.66	25.03	3.23416014018714	4.07942e-29	9.09058535343118e-28	Up	gi|564231994|ref|XP_006260381.1|/2.61536e-08/PREDICTED: epidermal differentiation-specific protein-like [Alligator mississippiensis]	NA	NA	asn:102367728/3e-07/QARS; glutaminyl-tRNA synthetase; K01886 glutaminyl-tRNA synthetase [EC:6.1.1.18]	NA	NA	NA
Unigene578_All	869	1.55	14.57	3.23266075679028	1.155016e-23	2.14288272285337e-22	Up	gi|405966939|gb|EKC32166.1|/5.82381e-09/hypothetical protein CGI_10022198 [Crassostrea gigas]	NA	NA	NA	NA	NA	NA
Unigene43299_All	469	0.47	4.41	3.23004599387988	0.000145205	0.000725999153613385	Up	NA	NA	NA	NA	NA	NA	NA
Unigene10437_All	1452	0.47	4.40	3.22677086184702	2.40386e-13	2.78613672539715e-12	Up	gi|405968105|gb|EKC33205.1|/4.64266e-51/Receptor-type tyrosine-protein phosphatase T [Crassostrea gigas]	NA	sp|Q14162|SREC_HUMAN/8e-35/Scavenger receptor class F member 1 OS=Homo sapiens GN=SCARF1 PE=1 SV=3	crg:105333895/7e-47/uncharacterized LOC105333895; K18032 receptor-type tyrosine-protein phosphatase A [EC:3.1.3.48]	NA	SM00181/21.0/Epidermal growth factor-like domain.	NA
CL2172.Contig1_All	5330	1.32	12.32	3.22239242133645	8.10082e-124	7.90083100625e-122	Up	gi|524876237|ref|XP_005094837.1|/0/PREDICTED: serine/threonine-protein phosphatase 2A 56 kDa regulatory subunit delta isoform-like isoform X8 [Aplysia californica]	gi|524876238|ref|XM_005094781.1|/1e-138/PREDICTED: Aplysia californica serine/threonine-protein phosphatase 2A 56 kDa regulatory subunit delta isoform-like (LOC101860798), transcript variant X9, mRNA	sp|Q14738|2A5D_HUMAN/0.0/Serine/threonine-protein phosphatase 2A 56 kDa regulatory subunit delta isoform OS=Homo sapiens GN=PPP2R5D PE=1 SV=1	crg:105337161/0.0/serine/threonine-protein phosphatase 2A 56 kDa regulatory subunit delta isoform-like; K11584 serine/threonine-protein phosphatase 2A regulatory subunit B'	NA	PF01603/1.3E-174/Protein phosphatase 2A regulatory B subunit (B56 family)	NA
CL3120.Contig2_All	2706	1.00	9.33	3.22187708107703	5.49646e-48	1.97177605287356e-46	Up	gi|405975713|gb|EKC40262.1|/2.59285e-131/Ankyrin repeat domain-containing protein 50 [Crassostrea gigas]	NA	sp|C9JTQ0|ANR63_HUMAN/9e-17/Ankyrin repeat domain-containing protein 63 OS=Homo sapiens GN=ANKRD63 PE=4 SV=1	aqu:100639165/1e-15/transient receptor potential cation channel subfamily A member 1 homolog; K04984 transient receptor potential cation channel subfamily A member 1	FN0178/2e-12/---	SM00248/2.3/ankyrin repeats	NA
Unigene44463_All	901	0.46	4.29	3.22127188144253	4.4155e-08	3.43755486419069e-07	Up	gi|260794080|ref|XP_002592038.1|/2.1744e-78/hypothetical protein BRAFLDRAFT_220957 [Branchiostoma floridae] &gt;gi|229277251|gb|EEN48049.1| hypothetical protein BRAFLDRAFT_220957 [Branchiostoma floridae]	NA	sp|Q6P7D4|CP20A_RAT/9e-46/Cytochrome P450 20A1 OS=Rattus norvegicus GN=Cyp20a1 PE=2 SV=1	crg:105322909/1e-73/cytochrome P450 20A1-like; K07435 cytochrome P450, family 20, subfamily A	NA	PF00067/1.9E-16/Cytochrome P450	cellular_component:GO:0016020//membrane;molecular_function:GO:0005488//binding;
Unigene1573_All	1023	6.40	59.34	3.2128611165929	2.72068e-108	2.23780909282577e-106	Up	gi|195471307|ref|XP_002087946.1|/3.43133e-09/GE18300 [Drosophila yakuba] &gt;gi|194174047|gb|EDW87658.1| GE18300 [Drosophila yakuba]	gi|251857523|gb|GQ222663.1|/5e-10/Pseudocheirus occidentalis clone C7 microsatellite sequence	sp|P21260|YPRO_OWEFU/2e-09/Uncharacterized proline-rich protein (Fragment) OS=Owenia fusiformis PE=4 SV=1	ssc:100523886/2e-09/SF1; splicing factor 1; K13095 splicing factor 1	XF0818/7e-07/---	NA	NA
CL2743.Contig2_All	810	1.19	11.03	3.21239931228344	4.41472e-17	6.24868078004535e-16	Up	gi|556099120|gb|ESO87772.1|/8.88417e-62/hypothetical protein LOTGIDRAFT_204466 [Lottia gigantea]	NA	sp|A1A4Q2|PRXD1_BOVIN/6e-37/Prolyl-tRNA synthetase associated domain-containing protein 1 OS=Bos taurus GN=PRORSD1 PE=2 SV=1	NA	CC0111/1e-24/---	PF04073/1.5E-24/Aminoacyl-tRNA editing domain	NA
CL719.Contig1_All	834	0.82	7.60	3.21230360371286	1.433036e-12	1.59006708291527e-11	Up	gi|405967545|gb|EKC32693.1|/2.18051e-42/Interferon-induced protein 44-like protein [Crassostrea gigas]	gi|260823821|ref|XM_002606821.1|/5e-06/Branchiostoma floridae hypothetical protein, mRNA	sp|Q9BDB7|IF44L_MOUSE/7e-21/Interferon-induced protein 44-like OS=Mus musculus GN=Ifi44l PE=2 SV=2	xma:102225574/3e-08/uncharacterized LOC102225574; K07374 tubulin alpha	NA	PTHR14241/6.9E-45/--	NA
Unigene11501_All	674	3.75	34.50	3.20163386116965	5.4463e-41	1.66827830643402e-39	Up	NA	NA	NA	NA	NA	NA	NA
Unigene1607_All	772	6.20	56.98	3.20011550104961	4.80898e-77	2.69619639161677e-75	Up	gi|402227995|gb|AFQ35985.1|/2.31554e-40/glutathione S-transferase sigma 3 [Mytilus galloprovincialis]	NA	sp|O18598|GST1_BLAGE/6e-28/Glutathione S-transferase OS=Blattella germanica PE=1 SV=3	soc:105202328/4e-31/glutathione S-transferase-like; K01830 prostaglandin-H2 D-isomerase [EC:5.3.99.2]	NA	PF14497/4.2E-7/Glutathione S-transferase, C-terminal domain	NA
Unigene39891_All	804	0.39	3.58	3.19841355840201	3.31934e-06	2.11805863834621e-05	Up	gi|556101457|gb|ESO90109.1|/2.23718e-73/hypothetical protein LOTGIDRAFT_192210 [Lottia gigantea]	gi|390335766|ref|XM_785937.3|/1e-09/PREDICTED: Strongylocentrotus purpuratus cysteine sulfinic acid decarboxylase-like (LOC586143), mRNA	sp|Q9Y600|CSAD_HUMAN/4e-55/Cysteine sulfinic acid decarboxylase OS=Homo sapiens GN=CSAD PE=1 SV=2	crg:105338879/5e-69/cysteine sulfinic acid decarboxylase-like; K01594 sulfinoalanine decarboxylase [EC:4.1.1.29]	NA	PTHR11999/2.5E-82/--	biological_process:GO:0019752//carboxylic acid metabolic process;molecular_function:GO:0016831//carboxy-lyase activity;GO:0030170//pyridoxal phosphate binding;
CL3875.Contig1_All	938	0.25	2.29	3.19534759832222	4.38786e-05	0.000239973908761682	Up	gi|405972800|gb|EKC37548.1|/5.45565e-112/Cysteine sulfinic acid decarboxylase [Crassostrea gigas]	gi|528518507|ref|XM_005162377.1|/3e-08/PREDICTED: Danio rerio cysteine sulfinic acid decarboxylase (csad), transcript variant X1, mRNA	sp|Q9DBE0|CSAD_MOUSE/4e-91/Cysteine sulfinic acid decarboxylase OS=Mus musculus GN=Csad PE=2 SV=1	crg:105338879/1e-112/cysteine sulfinic acid decarboxylase-like; K01594 sulfinoalanine decarboxylase [EC:4.1.1.29]	SMa2402/2e-32/---	PTHR11999/1.0E-134/--	biological_process:GO:0019452//L-cysteine catabolic process to taurine;GO:0042412//taurine biosynthetic process;molecular_function:GO:0004782//sulfinoalanine decarboxylase activity;
Unigene10321_All	1538	3.07	28.06	3.19220444824972	1.29964e-78	7.45772992032686e-77	Up	gi|314906422|gb|ADT61781.1|/1.01205e-51/calmodulin [Hyriopsis cumingii]	gi|308321184|gb|GU587785.1|/7e-16/Ictalurus furcatus clone CBFH17962 calmodulin (CALM) mRNA, complete cds	sp|Q95NR9|CALM_METSE/1e-52/Calmodulin OS=Metridium senile PE=1 SV=3	crg:105334733/4e-53/calmodulin; K02183 calmodulin	SPAC3A12.14/2e-40/---	PF13499/1.3E-17/EF-hand domain pair	molecular_function:GO:0005509//calcium ion binding;
Unigene4982_All	889	1.28	11.69	3.19105921453166	1.735682e-19	2.73282352567265e-18	Up	gi|405976226|gb|EKC40739.1|/1.23589e-78/Inosine triphosphate pyrophosphatase [Crassostrea gigas]	NA	sp|Q2NLA8|ITPA_XENLA/6e-70/Inosine triphosphate pyrophosphatase OS=Xenopus laevis GN=itpa PE=2 SV=1	crg:105347412/3e-79/inosine triphosphate pyrophosphatase-like; K01519 inosine triphosphate pyrophosphatase [EC:3.6.1.19]	SPCC830.10/9e-46/---	PTHR11067/9.8E-106/--	biological_process:GO:0009143//nucleoside triphosphate catabolic process;molecular_function:GO:0016787//hydrolase activity;GO:0005488//binding;
Unigene35957_All	590	0.67	6.11	3.18893937936096	9.20416e-08	6.96861590943396e-07	Up	NA	NA	NA	NA	NA	NA	NA
CL4680.Contig3_All	467	2.24	20.37	3.18487534290828	4.41472e-17	6.24710680503778e-16	Up	NA	NA	NA	NA	NA	NA	NA
CL3955.Contig1_All	827	0.75	6.79	3.17844907374885	8.7903e-11	8.56288318709901e-10	Up	gi|524876958|ref|XP_005095187.1|/6.23631e-20/PREDICTED: gamma-butyrobetaine dioxygenase-like [Aplysia californica]	NA	sp|Q5R5D8|BODG_PONAB/5e-06/Gamma-butyrobetaine dioxygenase OS=Pongo abelii GN=BBOX1 PE=2 SV=1	aqu:105312230/1e-15/trimethyllysine dioxygenase-like; K00471 gamma-butyrobetaine dioxygenase [EC:1.14.11.1]	mll1440/4e-09/---	PTHR10696/3.6E-28/--	NA
CL1729.Contig2_All	841	0.74	6.69	3.17640903501251	4.90482e-11	4.8630952693258e-10	Up	NA	NA	NA	NA	NA	NA	NA
Unigene3459_All	1065	7.96	71.81	3.1733444266325	8.90148e-135	9.41746409491525e-133	Up	gi|405965738|gb|EKC31092.1|/1.12744e-50/Vitamin D(3) 25-hydroxylase [Crassostrea gigas]	NA	sp|A1X149|CAV1_ECHTE/6e-23/Caveolin-1 OS=Echinops telfairi GN=CAV1 PE=3 SV=1	crg:105325540/2e-51/caveolin-1-like; K12959 caveolin 3	NA	PTHR10844/1.2E-49/--	NA
Unigene36246_All	1691	0.53	4.78	3.17294635341755	8.22408e-16	1.10239171138153e-14	Up	gi|405965645|gb|EKC31007.1|/7.27494e-06/Activating transcription factor 7-interacting protein 1 [Crassostrea gigas]	NA	NA	NA	NA	NA	NA
CL185.Contig2_All	1157	0.35	3.15	3.16992500144231	1.428682e-07	1.06333462368839e-06	Up	gi|405970763|gb|EKC35639.1|/4.08044e-81/Inositol polyphosphate multikinase [Crassostrea gigas]	NA	sp|Q99NI4|IPMK_RAT/2e-53/Inositol polyphosphate multikinase OS=Rattus norvegicus GN=Ipmk PE=2 SV=1	crg:105329464/8e-82/inositol polyphosphate multikinase-like; K00915 inositol-polyphosphate multikinase [EC:2.7.1.140 2.7.1.151]	NA	PTHR12400/3.4E-98/--	NA
CL4554.Contig3_All	3693	0.66	5.94	3.16992500144231	9.48036e-42	2.95389719400998e-40	Up	gi|405953867|gb|EKC21442.1|/0/Septin-7 [Crassostrea gigas]	gi|541980046|ref|XM_005442442.1|/3e-17/PREDICTED: Falco cherrug septin 7 (SEPT7), mRNA	sp|Q5R481|SEPT7_PONAB/4e-172/Septin-7 OS=Pongo abelii GN=SEPT7 PE=2 SV=2	crg:105337592/0.0/septin-7-like; K16944 septin 7	SPAC4F10.11/1e-94/---	PF00735/1.7E-121/Septin	NA
CL974.Contig1_All	2077	5.48	48.86	3.15640606530673	1.437704e-182	2.09241801326425e-180	Up	NA	NA	NA	NA	NA	NA	NA
Unigene13652_All	872	2.72	24.11	3.14795309435219	2.11638e-37	5.9004464337469e-36	Up	gi|405978413|gb|EKC42804.1|/3.39693e-49/ADP-ribosylation factor 1 [Crassostrea gigas]	NA	sp|P91924|ARF_DUGJA/5e-46/ADP-ribosylation factor OS=Dugesia japonica PE=2 SV=3	crg:105338306/7e-50/uncharacterized LOC105338306; K07937 ADP-ribosylation factor 1	YDL137w/3e-42/---	SM00173/2.0E-4/Ras subfamily of RAS small GTPases	NA
CL2337.Contig1_All	604	1.25	11.06	3.14535138557262	2.22884e-12	2.43650074956217e-11	Up	NA	NA	NA	NA	NA	NA	NA
CL2480.Contig2_All	312	0.72	6.37	3.14522456081399	9.04866e-05	0.000470245718297872	Up	NA	NA	NA	NA	NA	NA	NA
CL1005.Contig1_All	845	0.73	6.42	3.13660492824229	1.572732e-10	1.50747207466303e-09	Up	NA	NA	NA	NA	NA	NA	NA
Unigene1461_All	612	1.04	9.12	3.13245029602365	1.572732e-10	1.50721491463664e-09	Up	NA	NA	NA	NA	NA	NA	NA
CL2683.Contig1_All	1704	1.29	11.31	3.13215595856657	2.51882e-35	6.6746353754717e-34	Up	gi|405970448|gb|EKC35350.1|/2.78282e-130/Heat shock 70 kDa protein 12B [Crassostrea gigas]	NA	sp|Q8K0U4|HS12A_MOUSE/2e-65/Heat shock 70 kDa protein 12A OS=Mus musculus GN=Hspa12a PE=1 SV=1	aqu:100633272/9e-25/uncharacterized LOC100633272; K10380 ankyrin	MTH1290/5e-10/---	PF00012/8.9E-8/Hsp70 protein	NA
Unigene16840_All	1116	1.10	9.63	3.1300322743188	4.64696e-20	7.50379186202932e-19	Up	NA	gi|110950893|gb|DQ779953.1|/1e-07/Argopecten irradians clone BSAD190 microsatellite sequence	NA	NA	NA	NA	NA
CL2505.Contig1_All	2250	5.89	51.50	3.12823289312748	4.81114e-207	8.16556564712991e-205	Up	gi|405965075|gb|EKC30500.1|/0/Aldehyde dehydrogenase, mitochondrial [Crassostrea gigas]	gi|524872921|ref|XM_005093159.1|/4e-37/PREDICTED: Aplysia californica aldehyde dehydrogenase, mitochondrial-like (LOC101855082), transcript variant X6, mRNA	sp|P20000|ALDH2_BOVIN/0.0/Aldehyde dehydrogenase, mitochondrial OS=Bos taurus GN=ALDH2 PE=1 SV=2	crg:105344389/0.0/aldehyde dehydrogenase, mitochondrial-like; K00128 aldehyde dehydrogenase (NAD+) [EC:1.2.1.3]	SPAC9E9.09c/1e-153/---	PTHR11699/0.0/--	NA
Unigene18601_All	1220	0.91	7.95	3.12701640997302	3.16964e-18	4.73197012808929e-17	Up	gi|405967601|gb|EKC32742.1|/1.32765e-69/Werner syndrome ATP-dependent helicase-like protein [Crassostrea gigas]	NA	sp|O09053|WRN_MOUSE/4e-52/Werner syndrome ATP-dependent helicase homolog OS=Mus musculus GN=Wrn PE=1 SV=3	lve:103086411/1e-51/WRN; Werner syndrome, RecQ helicase-like; K10900 werner syndrome ATP-dependent helicase [EC:3.6.4.12]	NA	PTHR13710/1.7E-52/--	NA
Unigene5635_All	1269	13.80	119.96	3.11981325520321	1.201392e-264	2.94724016489083e-262	Up	gi|405965738|gb|EKC31092.1|/4.55941e-44/Vitamin D(3) 25-hydroxylase [Crassostrea gigas]	NA	sp|Q00PJ9|CAV1_ATEAB/1e-23/Caveolin-1 OS=Atelerix albiventris GN=CAV1 PE=3 SV=1	crg:105325540/2e-44/caveolin-1-like; K12959 caveolin 3	NA	PF01146/4.6E-42/Caveolin	NA
CL3158.Contig3_All	1624	0.53	4.58	3.11128333353374	9.91414e-15	1.24962207072022e-13	Up	NA	NA	NA	NA	NA	NA	NA
CL1628.Contig1_All	1329	0.46	3.97	3.10943324108594	1.572732e-10	1.50772932245734e-09	Up	gi|405967455|gb|EKC32610.1|/8.68037e-110/Titin [Crassostrea gigas]	gi|121047249|gb|EF148920.1|/1e-63/Chlamys farreri clone CFDD047 microsatellite sequence	sp|Q96RW7|HMCN1_HUMAN/6e-29/Hemicentin-1 OS=Homo sapiens GN=HMCN1 PE=1 SV=2	crg:105321978/5e-99/hemicentin-1-like; K17341 hemicentin	all3346/2e-12/---	SM00406/0.12/Immunoglobulin V-Type	NA
Unigene38743_All	1309	0.62	5.33	3.1037954123723	1.820554e-13	2.12940001274204e-12	Up	gi|524913220|ref|XP_005111442.1|/1.29726e-57/PREDICTED: transmembrane protein 53-B-like [Aplysia californica]	NA	sp|Q5PPS7|TM53A_XENLA/1e-15/Transmembrane protein 53-A OS=Xenopus laevis GN=tmem53-a PE=2 SV=1	NA	NA	PTHR20908:SF1/9.4E-75/--	NA
Unigene41853_All	3350	0.74	6.36	3.10342958965541	1.52593e-39	4.47877197178683e-38	Up	gi|405961221|gb|EKC27055.1|/0/DNA replication licensing factor mcm2 [Crassostrea gigas]	gi|291190281|ref|NM_001173626.1|/2e-45/Salmo salar MCM2 minichromosome maintenance deficient 2, mitotin (S. cerevisiae) (mcm2), mRNA	sp|Q6DIH3|MCM2_XENTR/0.0/DNA replication licensing factor mcm2 OS=Xenopus tropicalis GN=mcm2 PE=2 SV=1	crg:105328785/0.0/DNA replication licensing factor mcm2-like; K02540 DNA replication licensing factor MCM2 [EC:3.6.4.12]	SPBC4.04c/0.0/---	PR01658/4.688373E-34/Mini-chromosome maintenance (MCM) protein 2 signature	NA
CL3751.Contig1_All	1316	0.46	3.94	3.09848986339936	2.809e-10	2.64328311557789e-09	Up	NA	NA	NA	NA	NA	NA	NA
Unigene45482_All	766	0.41	3.50	3.09365910721425	1.073314e-05	6.44194806538461e-05	Up	NA	NA	NA	NA	NA	NA	NA
Unigene9243_All	1126	0.45	3.84	3.09310940439148	1.123428e-08	9.21342163270073e-08	Up	gi|556113583|gb|ESP02235.1|/2.35842e-102/hypothetical protein LOTGIDRAFT_205112 [Lottia gigantea]	NA	sp|Q6AZW2|A1A1A_DANRE/9e-54/Alcohol dehydrogenase [NADP(+)] A OS=Danio rerio GN=akr1a1a PE=2 SV=2	dre:445326/3e-52/akr1a1a, akr1a1, zgc:100940; aldo-keto reductase family 1, member A1a (aldehyde reductase) (EC:1.1.1.2); K00002 alcohol dehydrogenase (NADP+) [EC:1.1.1.2]	BS_yvgN/8e-56/---	PR00069/1.1E-46/Aldo-keto reductase signature	NA
Unigene18260_All	640	0.50	4.26	3.09085343045111	1.073314e-05	6.44263638123731e-05	Up	NA	NA	NA	NA	NA	NA	NA
CL414.Contig1_All	1742	0.56	4.77	3.09049053394791	2.56102e-16	3.51509849890056e-15	Up	gi|607353260|gb|EZA48046.1|/4.89498e-13/hypothetical protein X777_14422, partial [Cerapachys biroi]	gi|323510943|gb|HQ225752.1|/3e-12/Argopecten irradians clone AiDD105 microsatellite sequence	NA	hst:105189924/4e-08/aminopeptidase N-like; K11140 aminopeptidase N [EC:3.4.11.2]	NA	PTHR23022:SF53/2.2E-15/--	NA
Unigene43073_All	1579	0.70	5.95	3.08746284125034	1.006142e-17	1.46889410800416e-16	Up	gi|405949951|gb|EKC17961.1|/1.64608e-113/Forkhead box protein L1 [Crassostrea gigas]	gi|285157675|gb|GU357817.1|/1e-29/Capitella teleta fox/forkhead (foxL1) mRNA, partial cds	sp|Q12952|FOXL1_HUMAN/2e-50/Forkhead box protein L1 OS=Homo sapiens GN=FOXL1 PE=2 SV=2	crg:105321094/3e-114/forkhead box protein C1-like; K09405 forkhead box protein L	SPBC4C3.05/6e-22/---	PF00250/5.5E-44/Fork head domain	NA
CL1965.Contig2_All	891	0.35	2.97	3.0850361038558	1.073314e-05	6.44125989659224e-05	Up	gi|405968105|gb|EKC33205.1|/2.46509e-42/Receptor-type tyrosine-protein phosphatase T [Crassostrea gigas]	NA	sp|Q5ND28|SREC_MOUSE/6e-23/Scavenger receptor class F member 1 OS=Mus musculus GN=Scarf1 PE=1 SV=1	crg:105327856/9e-37/receptor-type tyrosine-protein phosphatase kappa-like; K06776 receptor-type tyrosine-protein phosphatase kappa [EC:3.1.3.48]	NA	PTHR24035/2.6E-15/--	NA
Unigene43878_All	749	1.11	9.38	3.07902824616527	5.7777e-13	6.56379434984833e-12	Up	NA	NA	NA	NA	NA	NA	NA
Unigene16534_All	1165	4.36	36.83	3.07848135712281	1.534098e-74	8.31075770916104e-73	Up	gi|555702248|gb|ESO05481.1|/9.2926e-33/hypothetical protein HELRODRAFT_77319 [Helobdella robusta]	NA	sp|P46436|GST1_ASCSU/6e-30/Glutathione S-transferase 1 OS=Ascaris suum GN=GST1 PE=1 SV=3	crg:105340488/6e-29/glutathione S-transferase-like; K01830 prostaglandin-H2 D-isomerase [EC:5.3.99.2]	NA	NA	NA
Unigene15584_All	680	8.51	71.70	3.0747420819033	3.9126e-81	2.3161437597471e-79	Up	gi|405970739|gb|EKC35615.1|/5.34652e-45/Dynein light chain 2, cytoplasmic [Crassostrea gigas]	gi|637343065|ref|XM_003225986.2|/3e-38/PREDICTED: Anolis carolinensis dynein, light chain, LC8-type 1 (dynll1), mRNA	sp|Q78P75|DYL2_RAT/6e-45/Dynein light chain 2, cytoplasmic OS=Rattus norvegicus GN=Dynll2 PE=1 SV=1	crg:105323463/3e-45/dynein light chain 2, cytoplasmic; K10418 dynein light chain LC8-type	NA	PS01239/-/Dynein light chain type 1 signature.	NA
CL3870.Contig1_All	4314	0.59	4.97	3.07445899220044	2.2918e-39	6.70217284747527e-38	Up	gi|46241321|tpg|DAA01767.2|/5.03772e-103/TPA_exp: polyprotein [Lytechinus variegatus]	NA	NA	NA	NA	PS50878/14.041/Reverse transcriptase (RT) catalytic domain profile.	NA
CL2060.Contig3_All	3189	1.04	8.76	3.07434734146008	4.114e-51	1.5765094952251e-49	Up	gi|405971474|gb|EKC36309.1|/1.56969e-98/Ras-related protein Rab-12 [Crassostrea gigas]	NA	sp|Q5U316|RAB35_RAT/6e-20/Ras-related protein Rab-35 OS=Rattus norvegicus GN=Rab35 PE=1 SV=1	ame:100577870/4e-23/ras-related protein Rab-35-like; K07876 Ras-related protein Rab-35	ECU03g1430/5e-21/---	PTHR24073/4.9E-68/--	NA
Unigene36834_All	905	0.57	4.80	3.07400058144378	2.00302e-08	1.60705023650386e-07	Up	NA	NA	NA	NA	NA	SM00343/3.7/zinc finger	NA
Unigene36494_All	616	0.69	5.81	3.07386989662636	4.57822e-07	3.23028439035418e-06	Up	NA	NA	NA	NA	NA	NA	NA
CL3266.Contig1_All	758	0.55	4.63	3.07350866973558	4.57822e-07	3.23109601959799e-06	Up	gi|565306261|gb|ETE61035.1|/5.52252e-07/Macrophage mannose receptor 1, partial [Ophiophagus hannah]	NA	NA	amj:102567543/2e-07/macrophage mannose receptor 1-like; K06560 mannose receptor, C type	NA	SM00034/1.5E-9/C-type lectin (CTL) or carbohydrate-recognition domain (CRD)	NA
Unigene427_All	730	0.86	7.23	3.07158708224902	5.00802e-10	4.61516646259843e-09	Up	gi|405969332|gb|EKC34308.1|/3.59697e-61/hypothetical protein CGI_10023409 [Crassostrea gigas]	NA	NA	NA	NA	NA	NA
CL1017.Contig1_All	3954	1.66	13.95	3.07100997536963	4.0515e-99	3.01863616710875e-97	Up	gi|405972978|gb|EKC37720.1|/0/Adenylosuccinate synthetase [Crassostrea gigas]	gi|528932272|ref|XM_005196350.1|/2e-09/PREDICTED: Bos taurus adenylosuccinate synthetase isozyme 1-like (LOC101908640), transcript variant X6, mRNA >gi|529000047|ref|XM_005222258.1| PREDICTED: Bos taurus adenylosuccinate synthase like 1 (ADSSL1), transcript variant X5, mRNA	sp|Q17G75|PURA_AEDAE/5e-155/Adenylosuccinate synthetase OS=Aedes aegypti GN=AAEL003161 PE=3 SV=1	crg:105319827/0.0/adenylosuccinate synthetase-like; K01939 adenylosuccinate synthase [EC:6.3.4.4]	YNL220w/1e-125/---	PS00513/-/Adenylosuccinate synthetase active site.	NA
Unigene7395_All	923	0.67	5.62	3.06833712976315	5.00802e-10	4.61592366792453e-09	Up	gi|405969999|gb|EKC34939.1|/6.02496e-15/hypothetical protein CGI_10016223 [Crassostrea gigas]	NA	NA	NA	NA	NA	NA
CL1404.Contig1_All	986	2.73	22.89	3.06774460663583	2.2918e-39	6.7056635625e-38	Up	gi|405960948|gb|EKC26815.1|/3.93184e-47/Sushi, nidogen and EGF-like domain-containing protein 1 [Crassostrea gigas]	NA	sp|Q9YH85|TECTA_CHICK/2e-36/Alpha-tectorin OS=Gallus gallus GN=TECTA PE=1 SV=1	crg:105347527/3e-46/sodium- and chloride-dependent glycine transporter 1-like; K05038 solute carrier family 6 (neurotransmitter transporter, amino acid) member 5/7/9/14	NA	PTHR11339/8.3E-43/--	NA
Unigene40057_All	1230	0.66	5.53	3.06674155087625	5.7777e-13	6.56246725839062e-12	Up	gi|405968437|gb|EKC33509.1|/4.32508e-76/Nucleoside diphosphate-linked moiety X motif 17 [Crassostrea gigas]	NA	sp|Q4V8V2|NUD17_DANRE/2e-58/Nucleoside diphosphate-linked moiety X motif 17 OS=Danio rerio GN=nudt17 PE=2 SV=1	fpg:101919330/1e-26/POLR3C; polymerase (RNA) III (DNA directed) polypeptide C (62kD); K03023 DNA-directed RNA polymerase III subunit RPC3	MTH1336/1e-07/---	PF00293/9.9E-20/NUDIX domain	NA
CL3511.Contig5_All	1632	0.31	2.59	3.06261197729968	2.00302e-08	1.60727978231681e-07	Up	gi|405973904|gb|EKC38593.1|/7.02303e-83/Spermatogenesis-associated protein 6 [Crassostrea gigas]	NA	sp|Q2KJG1|SPAT6_BOVIN/2e-43/Spermatogenesis-associated protein 6 OS=Bos taurus GN=SPATA6 PE=2 SV=2	cin:100180766/5e-39/spermatogenesis-associated protein 6; K12172 E3 SUMO-protein ligase RanBP2	NA	PF14909/1.7E-49/Spermatogenesis-assoc protein 6	NA
CL776.Contig2_All	373	1.81	15.12	3.06239653713787	8.91192e-10	8.036177235313e-09	Up	gi|260841737|ref|XP_002614067.1|/4.71105e-15/hypothetical protein BRAFLDRAFT_67347 [Branchiostoma floridae] &gt;gi|229299457|gb|EEN70076.1| hypothetical protein BRAFLDRAFT_67347 [Branchiostoma floridae]	NA	NA	ptr:463136/1e-07/KIF25; kinesin family member 25; K18627 kinesin family member 25	NA	PTHR20003/9.9E-14/--	NA
CL2303.Contig2_All	3243	3.15	26.18	3.05504136355796	4.2985e-150	5.11612569915254e-148	Up	gi|405976463|gb|EKC40969.1|/0/Transketolase-like protein 2 [Crassostrea gigas]	gi|158287460|ref|XM_309488.4|/1e-13/Anopheles gambiae str. PEST AGAP011161-PA (AgaP_AGAP011161) mRNA, complete cds	sp|Q6B855|TKT_BOVIN/0.0/Transketolase OS=Bos taurus GN=TKT PE=2 SV=1	crg:105328534/0.0/transketolase-like protein 2; K00615 transketolase [EC:2.2.1.1]	all4052/7e-154/---	PF00456/7.4E-82/Transketolase, thiamine diphosphate binding domain	biological_process:GO:0008152//metabolic process;molecular_function:GO:0046872//metal ion binding;GO:0004802//transketolase activity;
CL1163.Contig4_All	1514	1.47	12.17	3.04944110787736	4.46694e-33	1.1113540979628e-31	Up	gi|405972154|gb|EKC36940.1|/2.84114e-99/hypothetical protein CGI_10023087 [Crassostrea gigas]	NA	sp|Q8CDT7|CJ107_MOUSE/2e-32/Uncharacterized protein C10orf107 homolog OS=Mus musculus PE=2 SV=2	NA	NA	PF14769/1.7E-23/Flagellar C1a complex subunit C1a-32	NA
Unigene14264_All	1244	1.95	16.14	3.04909454952817	1.780068e-35	4.74836942564103e-34	Up	gi|524900470|ref|XP_005106655.1|/8.2202e-99/PREDICTED: methylglutaconyl-CoA hydratase, mitochondrial-like isoform X2 [Aplysia californica]	NA	sp|Q9JLZ3|AUHM_MOUSE/1e-88/Methylglutaconyl-CoA hydratase, mitochondrial OS=Mus musculus GN=Auh PE=1 SV=1	crg:105319285/3e-101/methylglutaconyl-CoA hydratase, mitochondrial-like; K05607 methylglutaconyl-CoA hydratase [EC:4.2.1.18]	BS_yngF/1e-54/---	PTHR11941:SF12/1.5E-137/--	NA
Unigene17139_All	1568	0.45	3.72	3.04730571477836	2.2582e-11	2.2907396099675e-10	Up	gi|405950446|gb|EKC18435.1|/6.17558e-121/Major facilitator superfamily domain-containing protein 9 [Crassostrea gigas]	NA	sp|Q80TL4|K1045_MOUSE/5e-46/Protein KIAA1045 OS=Mus musculus GN=Kiaa1045 PE=2 SV=2	NA	NA	PTHR10891/3.0E-27/--	NA
Unigene18978_All	370	1.22	10.08	3.04654258593703	8.16338e-07	5.60364567008798e-06	Up	NA	NA	NA	NA	NA	NA	NA
CL3336.Contig1_All	764	0.31	2.56	3.04580368961312	0.000145205	0.000726063773030708	Up	gi|390356353|ref|XP_003728761.1|/9.96805e-14/PREDICTED: uncharacterized protein LOC100893982 [Strongylocentrotus purpuratus]	NA	NA	lcm:102347324/1e-07/extracellular calcium-sensing receptor-like; K04612 calcium-sensing receptor	NA	NA	NA
Unigene36635_All	1506	0.67	5.53	3.04504647977693	1.22018e-15	1.62203672598202e-14	Up	gi|405974890|gb|EKC39502.1|/3.9499e-85/Exonuclease 3&apos;-5&apos; domain-containing protein 1 [Crassostrea gigas]	NA	sp|Q8NHP7|EXD1_HUMAN/1e-10/Exonuclease 3'-5' domain-containing protein 1 OS=Homo sapiens GN=EXD1 PE=2 SV=4	crg:105347982/8e-86/uncharacterized LOC105347982; K18740 exonuclease 3'-5' domain-containing protein 1	BMEI1203/5e-06/---	PTHR12124/3.2E-34/--	NA
Unigene36427_All	714	0.44	3.63	3.04439411935845	1.920734e-05	0.000110556346979508	Up	NA	NA	NA	NA	NA	NA	NA
Unigene38710_All	839	0.37	3.05	3.0432120668213	1.920734e-05	0.000110579006612011	Up	NA	NA	NA	NA	NA	NA	NA
Unigene43825_All	2683	0.70	5.77	3.04314449170052	2.3523e-28	5.10419117033604e-27	Up	gi|405962741|gb|EKC28390.1|/0/Ribonucleoside-diphosphate reductase large subunit [Crassostrea gigas]	gi|71895080|ref|NM_001030837.1|/2e-42/Gallus gallus ribonucleotide reductase M1 (RRM1), mRNA	sp|P07742|RIR1_MOUSE/0.0/Ribonucleoside-diphosphate reductase large subunit OS=Mus musculus GN=Rrm1 PE=1 SV=2	crg:105348744/0.0/ribonucleoside-diphosphate reductase large subunit-like; K10807 ribonucleoside-diphosphate reductase subunit M1 [EC:1.17.4.1]	SPAC1F7.05/0.0/---	PTHR11573/0.0/--	NA
CL3569.Contig1_All	615	2.24	18.44	3.04126801837173	2.1634e-19	3.38916578918015e-18	Up	NA	NA	NA	NA	NA	NA	NA
CL709.Contig1_All	808	0.58	4.77	3.03986446087794	7.95164e-08	6.05951209875203e-07	Up	NA	NA	NA	NA	NA	NA	NA
CL814.Contig4_All	2451	0.18	1.48	3.03952836418664	7.95164e-08	6.06033417338217e-07	Up	gi|405958669|gb|EKC24774.1|/0/Ankyrin-2 [Crassostrea gigas]	gi|586525778|ref|XM_006917778.1|/7e-08/PREDICTED: Pteropus alecto ankyrin 2, neuronal (ANK2), mRNA	sp|G5E8K5|ANK3_MOUSE/4e-176/Ankyrin-3 OS=Mus musculus GN=Ank3 PE=1 SV=1	crg:105334014/0.0/ankyrin-2-like; K10380 ankyrin	NA	PS50017/19.457/Death domain profile.	NA
Unigene5360_All	549	0.59	4.85	3.03919788771265	1.920734e-05	0.000110567675634799	Up	gi|405950861|gb|EKC18820.1|/8.29942e-35/Protein FAM54A [Crassostrea gigas]	NA	sp|Q08BD8|MTRF2_DANRE/2e-14/Mitochondrial fission regulator 2 OS=Danio rerio GN=mtfr2 PE=2 SV=1	tgu:100231845/1e-09/MTFR2; mitochondrial fission regulator 2; K13087 bcl2 associated transcription factor 1	NA	PTHR14215:SF0/6.9E-25/--	NA
CL4065.Contig2_All	883	1.17	9.59	3.03502228543473	2.1651e-15	2.84051816440915e-14	Up	gi|321462723|gb|EFX73744.1|/1.62645e-30/hypothetical protein DAPPUDRAFT_231336 [Daphnia pulex]	gi|541957688|ref|XM_005434544.1|/2e-09/PREDICTED: Falco cherrug small ubiquitin-like modifier 1 (SUMO1), mRNA	sp|Q9MZD5|SUMO1_CERNI/4e-28/Small ubiquitin-related modifier 1 OS=Cervus nippon GN=SUMO1 PE=3 SV=1	nvi:100113962/1e-30/small ubiquitin-related modifier-like; K12160 small ubiquitin-related modifier	SPBC365.06/1e-16/---	PS50053/18.214/Ubiquitin domain profile.	cellular_component:GO:0005634//nucleus;
CL2021.Contig4_All	406	1.22	9.98	3.03215866777437	1.428682e-07	1.06319376600874e-06	Up	NA	NA	NA	NA	NA	NA	NA
CL2138.Contig1_All	2524	0.39	3.19	3.03201039490262	8.22408e-16	1.10265481202864e-14	Up	gi|405951573|gb|EKC19474.1|/3.80939e-145/unc-93-like protein A [Crassostrea gigas]	NA	sp|Q6DDL7|UN93A_XENLA/1e-56/Protein unc-93 homolog A OS=Xenopus laevis GN=unc93a PE=2 SV=1	NA	NA	PF05978/2.9E-13/Ion channel regulatory protein UNC-93	NA
Unigene41206_All	1778	0.67	5.48	3.03194289250275	4.64668e-18	6.88218267967308e-17	Up	gi|524899284|ref|XP_005106079.1|/2.1715e-32/PREDICTED: LETM1 domain-containing protein 1-like isoform X1 [Aplysia californica]	NA	sp|Q28EM8|LTMD1_XENTR/7e-14/LETM1 domain-containing protein 1 OS=Xenopus tropicalis GN=letmd1 PE=2 SV=1	ocu:100346816/7e-13/LETM1; LETM1 and EF-hand domain-containing protein 1, mitochondrial; K17800 LETM1 and EF-hand domain-containing protein 1, mitochondrial	NA	PF07766/3.6E-36/LETM1-like protein	NA
Unigene16751_All	2719	5.17	42.27	3.03139792671586	5.84014e-200	9.59319838947368e-198	Up	gi|405972892|gb|EKC37639.1|/9.89517e-139/Protein SPATIAL [Crassostrea gigas]	NA	sp|Q32KL8|TBATA_BOVIN/6e-23/Protein TBATA OS=Bos taurus GN=TBATA PE=2 SV=1	NA	NA	PF15256/3.8E-44/SPATIAL	NA
CL2436.Contig4_All	2082	1.34	10.93	3.02798849521413	1.604696e-40	4.85976344409703e-39	Up	gi|50261263|gb|AAT72302.1|/0/p53 tumor suppressor-like protein [Mytilus trossulus]	gi|121663751|emb|AM236465.2|/2e-38/Crassostrea gigas mRNA for p53-like protein (p53 gene)	sp|Q9H3D4|P63_HUMAN/3e-87/Tumor protein 63 OS=Homo sapiens GN=TP63 PE=1 SV=1	crg:105340434/0.0/p53; cellular tumor antigen p53-like; K10149 tumor protein p63	NA	PTHR11447/7.4E-131/--	NA
Unigene41995_All	601	0.71	5.79	3.02767241848455	8.16338e-07	5.60296104630422e-06	Up	NA	NA	NA	NA	NA	NA	NA
Unigene19695_All	1224	4.72	38.48	3.0272500344082	1.5109e-80	8.86005638830897e-79	Up	gi|291233629|ref|XP_002736753.1|/4.98519e-08/PREDICTED: uncharacterized protein LOC100372173 isoform X1 [Saccoglossus kowalevskii] &gt;gi|585676413|ref|XP_006818954.1| PREDICTED: uncharacterized protein LOC100372173 isoform X2 [Saccoglossus kowalevskii]	gi|217323259|gb|EU914002.1|/8e-06/Argopecten irradians extracellular copper/zinc superoxide dismutase (ECSOD) gene, ECSOD-S allele, complete cds	sp|A4QP81|FRRS1_DANRE/4e-09/Putative ferric-chelate reductase 1 OS=Danio rerio GN=frrs1 PE=2 SV=1	NA	NA	SM00664/2.0E-6/Possible catecholamine-binding domain present in a variety of eukaryotic proteins.	NA
Unigene45165_All	918	0.45	3.66	3.02384674195437	8.16338e-07	5.60433046120005e-06	Up	NA	NA	NA	NA	NA	NA	NA
Unigene43296_All	1241	1.06	8.62	3.0236236045259	2.1634e-19	3.39011116317992e-18	Up	gi|260790833|ref|XP_002590445.1|/1.17719e-113/hypothetical protein BRAFLDRAFT_124573 [Branchiostoma floridae] &gt;gi|229275639|gb|EEN46456.1| hypothetical protein BRAFLDRAFT_124573 [Branchiostoma floridae]	gi|116834223|gb|EF032067.1|/5e-10/Apostichopus japonicus clone AH092 microsatellite sequence	NA	spu:587243/9e-77/angiopoietin-1 receptor; K03189 urease accessory protein	SPCPB16A4.05c/5e-82/---	PF02492/3.1E-33/CobW/HypB/UreG, nucleotide-binding domain	biological_process:GO:0006807//nitrogen compound metabolic process;molecular_function:GO:0016151//nickel cation binding;GO:0003924//GTPase activity;
Unigene41334_All	1163	0.52	4.22	3.02065947056609	1.582846e-09	1.39725208340666e-08	Up	NA	NA	NA	NA	NA	NA	NA
Unigene7658_All	1093	7.29	59.16	3.02063133277213	5.61164e-109	4.65658363249631e-107	Up	gi|405969502|gb|EKC34470.1|/3.90718e-38/hypothetical protein CGI_10015393 [Crassostrea gigas]	NA	NA	NA	NA	NA	NA
Unigene18806_All	1780	1.01	8.19	3.01950815888921	2.76916e-26	5.57783687629975e-25	Up	gi|556099996|gb|ESO88648.1|/5.55613e-72/hypothetical protein LOTGIDRAFT_125704 [Lottia gigantea]	NA	NA	ola:101169150/2e-11/cdk13; cyclin-dependent kinase 13; K08819 cyclin-dependent kinase 12/13 [EC:2.7.11.22 2.7.11.23]	NA	PTHR23080:SF63/7.6E-23/--	NA
CL1631.Contig2_All	1472	0.50	4.04	3.01435529297707	1.268706e-11	1.30896906644628e-10	Up	NA	NA	NA	NA	NA	NA	NA
Unigene40758_All	1454	0.55	4.44	3.01305615282545	3.23128e-12	3.48888809994234e-11	Up	NA	NA	NA	NA	NA	NA	NA
CL3771.Contig1_All	2470	0.96	7.74	3.01122725542325	3.08528e-34	7.93248786453089e-33	Up	gi|405955210|gb|EKC22413.1|/6.4931e-57/hypothetical protein CGI_10002331 [Crassostrea gigas]	NA	sp|P10587|MYH11_CHICK/1e-11/Myosin-11 OS=Gallus gallus GN=MYH11 PE=1 SV=4	tca:659358/2e-13/Mhc1; myosin heavy chain 1; K17751 myosin heavy chain 6/7	aq_1006/2e-11/---	NA	NA
CL2483.Contig1_All	3271	1.38	11.11	3.00911864461092	1.81947e-64	8.65488447586791e-63	Up	gi|405974545|gb|EKC39180.1|/1.11459e-99/Collagen alpha-1(IX) chain [Crassostrea gigas]	NA	sp|P20849|CO9A1_HUMAN/3e-68/Collagen alpha-1(IX) chain OS=Homo sapiens GN=COL9A1 PE=1 SV=3	crg:105326709/2e-100/collagen alpha-2(IX) chain-like; K08131 collagen, type IX, alpha	ML2591/5e-08/---	PTHR24023/6.7E-50/--	NA
Unigene36966_All	979	0.63	5.07	3.00856201350342	1.582846e-09	1.39703256226237e-08	Up	NA	NA	NA	NA	NA	PF03128/0.053/CXCXC repeat	NA
CL4574.Contig1_All	1710	0.86	6.92	3.00836347293463	5.75396e-22	1.00231306939535e-20	Up	NA	gi|255098792|gb|FJ590509.1|/4e-36/Argopecten irradians manganese superoxide dismutase (MnSOD) gene, complete cds	NA	NA	NA	PF04505/3.4E-19/Interferon-induced transmembrane protein	NA
CL1587.Contig3_All	819	1.32	10.61	3.00681482155631	1.22018e-15	1.62165299361249e-14	Up	gi|405978630|gb|EKC43007.1|/1.04892e-25/S-crystallin SL11 [Crassostrea gigas]	NA	sp|P18426|SCR11_NOTSL/6e-22/S-crystallin SL11 OS=Nototodarus sloanii PE=2 SV=1	cfo:105256930/3e-24/uncharacterized LOC105256930; K01830 prostaglandin-H2 D-isomerase [EC:5.3.99.2]	NA	PF02798/2.3E-16/Glutathione S-transferase, N-terminal domain	NA
Unigene17727_All	1794	1.23	9.88	3.00585272624544	2.9931e-32	7.2696226459144e-31	Up	gi|585708089|ref|XP_006899228.1|/4.0294e-10/PREDICTED: asialoglycoprotein receptor 1-like [Elephantulus edwardii]	NA	sp|P34927|ASGR1_MOUSE/2e-08/Asialoglycoprotein receptor 1 OS=Mus musculus GN=Asgr1 PE=2 SV=4	cmk:103189102/5e-10/hepatic lectin-like; K06464 integrin beta 2; K06486 intercellular adhesion molecule 3; K06499 carcinoembryonic antigen-related cell adhesion molecule; K06523 intercellular adhesion molecule 2; K06563 CD209 antigen	NA	SM00034/9.0E-14/C-type lectin (CTL) or carbohydrate-recognition domain (CRD)	NA
CL757.Contig2_All	863	0.64	5.14	3.00562454919388	1.123428e-08	9.21476685413929e-08	Up	NA	NA	NA	NA	NA	NA	NA
Unigene8373_All	2499	2.26	18.06	2.99840321506567	1.428638e-78	8.18959444530612e-77	Up	gi|444727028|gb|ELW67537.1|/6.84029e-38/Cell surface glycoprotein 1 [Tupaia chinensis]	gi|380013100|ref|XM_003690560.1|/4e-06/PREDICTED: Apis florea WAS protein family homolog 1-like (LOC100872358), mRNA	sp|Q9JL04|FMN2_MOUSE/3e-28/Formin-2 OS=Mus musculus GN=Fmn2 PE=1 SV=2	fab:101811440/2e-30/FMN2; formin 2; K02184 formin 2	Rv3876/4e-25/---	NA	NA
Unigene36751_All	210	3.66	29.23	2.99753427552201	4.9629e-09	4.18627321621622e-08	Up	gi|576698252|gb|EUB61787.1|/1.94683e-13/Tubulin beta-4 chain [Echinococcus granulosus]	gi|148222315|ref|NM_001086046.1|/2e-23/Xenopus laevis uncharacterized protein MGC53997 (MGC53997), mRNA	sp|P30883|TBB4_XENLA/6e-14/Tubulin beta-4 chain OS=Xenopus laevis GN=tubb4 PE=2 SV=1	dre:641421/2e-13/tubb2b, fb40f09, wu:fb40f09, zgc:123194; tubulin, beta 2b; K07375 tubulin beta	ECU03g0820i/1e-10/---	NA	NA
CL1981.Contig3_All	2267	2.89	23.04	2.99499931894163	7.51356e-91	5.0611123942446e-89	Up	gi|405975909|gb|EKC40440.1|/2.08709e-38/Neuronal acetylcholine receptor subunit alpha-6 [Crassostrea gigas]	NA	sp|Q9I8C7|ACH10_CHICK/9e-31/Neuronal acetylcholine receptor subunit alpha-10 OS=Gallus gallus GN=CHRNA10 PE=3 SV=1	spu:581710/8e-35/neuronal acetylcholine receptor subunit alpha-3; K05312 nicotinic acetylcholine receptor, invertebrate	YOR054c/4e-12/---	PF02931/9.4E-37/Neurotransmitter-gated ion-channel ligand binding domain	biological_process:GO:0044700//single organism signaling;GO:0006810//transport;GO:0007154//cell communication;cellular_component:GO:0016020//membrane;
CL2827.Contig2_All	2253	1.38	11.00	2.99476335163385	9.54858e-44	3.13329513574766e-42	Up	gi|405976531|gb|EKC41035.1|/1.15647e-105/hypothetical protein CGI_10008521 [Crassostrea gigas]	NA	sp|A2BFC9|CI171_DANRE/2e-32/Uncharacterized protein C9orf171 homolog OS=Danio rerio GN=si:ch211-215c18.4 PE=4 SV=1	NA	NA	PF14825/1.2E-50/Domain of unknown function (DUF4483)	NA
Unigene36086_All	610	0.52	4.14	2.99304723935823	3.42516e-05	0.00019017457845424	Up	NA	NA	NA	NA	NA	NA	NA
Unigene7356_All	605	0.70	5.57	2.99225050039507	1.451518e-06	9.70754502428571e-06	Up	NA	NA	NA	NA	NA	NA	NA
Unigene5221_All	567	1.13	8.99	2.99199834309926	2.80568e-09	2.41189733802601e-08	Up	NA	NA	NA	NA	NA	NA	NA
CL3330.Contig3_All	1296	0.77	6.11	2.98824202912383	4.69234e-15	6.03494222802198e-14	Up	gi|512877491|ref|XP_004919243.1|/7.58997e-18/PREDICTED: uncharacterized threonine-rich GPI-anchored glycoprotein PJ4664.02-like [Xenopus (Silurana) tropicalis]	NA	sp|Q55BM1|Y0444_DICDI/6e-06/Probable inactive protein kinase DDB_G0270444 OS=Dictyostelium discoideum GN=DDB_G0270444 PE=1 SV=1	ngi:103742811/7e-13/Stkld1; serine/threonine kinase-like domain containing 1; K17546 probable inactive protein kinase-like protein SgK071	NA	PF00643/1.3E-7/B-box zinc finger	NA
Unigene4701_All	1096	2.88	22.85	2.98805344850312	9.258e-43	2.96182189066059e-41	Up	gi|556097146|gb|ESO85798.1|/1.94322e-45/hypothetical protein LOTGIDRAFT_221243 [Lottia gigantea]	NA	sp|Q8WXD5|GEMI6_HUMAN/3e-29/Gem-associated protein 6 OS=Homo sapiens GN=GEMIN6 PE=1 SV=1	crg:105338800/1e-56/gem-associated protein 6-like; K13134 gem associated protein 6	NA	PTHR14710/8.9E-56/--	NA
Unigene19778_All	879	1.76	13.93	2.98454792396396	2.60664e-21	4.4307359128593e-20	Up	gi|405964350|gb|EKC29847.1|/1.33755e-85/Centrin-3 [Crassostrea gigas]	gi|524875677|ref|XM_005094506.1|/1e-43/PREDICTED: Aplysia californica centrin-3-like (LOC101860639), mRNA	sp|O35648|CETN3_MOUSE/3e-76/Centrin-3 OS=Mus musculus GN=Cetn3 PE=2 SV=1	crg:105336998/1e-85/centrin-3; K16466 centrin-3	SPCC1682.04/5e-52/---	PTHR23050/7.9E-76/--	molecular_function:GO:0005509//calcium ion binding;
CL2188.Contig1_All	1109	0.55	4.35	2.98351187721143	2.80568e-09	2.41226646831956e-08	Up	NA	NA	NA	NA	NA	PF13966/2.1E-6/zinc-binding in reverse transcriptase	NA
CL2916.Contig1_All	3181	11.40	90.03	2.98137199526734	0	0	Up	gi|405965521|gb|EKC30890.1|/2.09615e-10/hypothetical protein CGI_10028571 [Crassostrea gigas]	gi|597568723|emb|CT025894.24|/5e-06/Zebrafish DNA sequence from clone CH211-153A20 in linkage group 13, complete sequence	NA	crg:105344462/1e-10/protein shisa-5-like; K10135 scotin	NA	NA	NA
Unigene37487_All	576	0.56	4.42	2.98054763733383	3.42516e-05	0.000190193375981022	Up	NA	NA	NA	NA	NA	NA	NA
Unigene39130_All	518	0.63	4.97	2.97982211806237	3.42516e-05	0.000190136994545455	Up	NA	NA	NA	NA	NA	NA	NA
Unigene37067_All	958	0.43	3.39	2.97887670843425	1.451518e-06	9.70870082200262e-06	Up	gi|405971999|gb|EKC36798.1|/1.10476e-115/TBC1 domain family member 19 [Crassostrea gigas]	gi|568934455|ref|XM_006504067.1|/7e-15/PREDICTED: Mus musculus TBC1 domain family, member 19 (Tbc1d19), transcript variant X3, mRNA	sp|Q8N5T2|TBC19_HUMAN/9e-73/TBC1 domain family member 19 OS=Homo sapiens GN=TBC1D19 PE=2 SV=2	NA	NA	PTHR16110/8.5E-89/--	NA
CL2021.Contig3_All	1999	5.29	41.34	2.96619876131142	5.72304e-140	6.25503776498054e-138	Up	NA	NA	NA	NA	NA	NA	NA
Unigene7421_All	1070	0.76	5.93	2.96396078110242	1.01029e-11	1.05220748275862e-10	Up	gi|405958380|gb|EKC24513.1|/4.72554e-89/Torsin-1B [Crassostrea gigas]	NA	sp|Q9ER41|TOR1B_MOUSE/8e-70/Torsin-1B OS=Mus musculus GN=Tor1b PE=1 SV=2	tgu:100227249/1e-15/PTRH1; peptidyl-tRNA hydrolase 1 homolog (S. cerevisiae); K01056 peptidyl-tRNA hydrolase, PTH1 family [EC:3.1.1.29]	NA	PF06309/1.7E-41/Torsin	NA
CL974.Contig4_All	256	4.75	36.95	2.9595749458152	6.5813e-14	7.90009126923077e-13	Up	NA	NA	NA	NA	NA	NA	NA
Unigene19119_All	523	1.03	7.99	2.95555116574476	1.11969e-07	8.39588158302189e-07	Up	NA	NA	NA	NA	NA	NA	NA
CL620.Contig1_All	1119	0.73	5.66	2.95483368395187	1.01029e-11	1.05240258891155e-10	Up	NA	gi|548341694|ref|XM_005723309.1|/2e-06/PREDICTED: Pundamilia nyererei matrix-remodeling-associated protein 5-like (LOC102192837), mRNA	NA	NA	NA	NA	NA
Unigene1265_All	907	0.68	5.27	2.95419631038687	4.9629e-09	4.18753073295284e-08	Up	NA	NA	NA	NA	NA	NA	NA
Unigene3878_All	780	0.80	6.20	2.95419631038687	4.9629e-09	4.18690188016219e-08	Up	gi|405978796|gb|EKC43158.1|/8.90072e-56/Uncharacterized protein C11orf46-like protein [Crassostrea gigas]	NA	sp|Q5FVK8|AL14E_RAT/8e-26/ARL14 effector protein OS=Rattus norvegicus GN=Arl14ep PE=2 SV=1	NA	NA	PTHR23080/1.1E-34/--	NA
Unigene11929_All	1779	8.26	63.98	2.95340730569623	1.523418e-190	2.36415956917127e-188	Up	gi|405971393|gb|EKC36232.1|/3.57931e-35/Lipopolysaccharide-induced tumor necrosis factor-alpha factor-like protein [Crassostrea gigas]	NA	sp|Q6GMG8|LITAF_DANRE/7e-20/Lipopolysaccharide-induced tumor necrosis factor-alpha factor homolog OS=Danio rerio GN=litaf PE=2 SV=1	crg:105340328/1e-34/lipopolysaccharide-induced tumor necrosis factor-alpha factor homolog; K19363 lipopolysaccharide-induced tumor necrosis factor-alpha factor	NA	NA	NA
Unigene21114_All	375	3.61	27.95	2.95277754084338	1.407528e-16	1.95191577348803e-15	Up	NA	NA	NA	NA	NA	NA	NA
CL2516.Contig1_All	741	0.52	4.02	2.95061197303784	3.31934e-06	2.11829924480291e-05	Up	NA	NA	NA	NA	NA	NA	NA
Unigene43415_All	1228	0.58	4.48	2.94937392693003	2.22846e-10	2.1072281750547e-09	Up	gi|405972977|gb|EKC37719.1|/1.79785e-98/DNA replication complex GINS protein PSF1 [Crassostrea gigas]	gi|270063449|gb|GU207442.1|/6e-16/Crassostrea gigas clone CG_Ba151B13, complete sequence	sp|Q9CZ15|PSF1_MOUSE/5e-64/DNA replication complex GINS protein PSF1 OS=Mus musculus GN=Gins1 PE=2 SV=1	crg:105319826/4e-99/DNA replication complex GINS protein PSF1-like; K10732 GINS complex subunit 1	SPBP23A10.09/5e-17/---	PTHR12914/3.1E-103/--	biological_process:GO:1902983//DNA strand elongation involved in mitotic DNA replication;GO:0032508//DNA duplex unwinding;cellular_component:GO:0000811//GINS complex;molecular_function:GO:0043138//3'-5' DNA helicase activity;
Unigene37828_All	385	0.87	6.70	2.94507378949641	6.08492e-05	0.000325127102682138	Up	NA	NA	NA	NA	NA	NA	NA
Unigene497_All	1097	4.18	32.18	2.94458947864256	8.37908e-59	3.65465804534162e-57	Up	gi|405951331|gb|EKC19253.1|/1.03758e-22/hypothetical protein CGI_10009106 [Crassostrea gigas]	NA	NA	NA	MA2043/1e-07/---	NA	NA
CL122.Contig3_All	2325	8.77	67.47	2.94359741405424	3.05664e-263	7.46590964869565e-261	Up	gi|325197162|ref|NP_001191425.1|/9.74555e-124/gelsolin [Aplysia californica] &gt;gi|225580361|gb|ACN94418.1| gelsolin [Aplysia californica]	gi|157824625|gb|EU155485.1|/7e-20/Lumbricus terrestris gelsolin-related protein EWAM mRNA, partial cds	sp|Q8MPM1|GELS2_LUMTE/5e-111/Gelsolin-like protein 2 OS=Lumbricus terrestris GN=gelsolin PE=1 SV=1	crg:105335623/6e-123/gelsolin-like protein 2; K05768 gelsolin	NA	SM00262/2.6E-6/Gelsolin homology domain	NA
Unigene7370_All	1629	1.17	8.97	2.93859945533586	1.221332e-25	2.41591510901408e-24	Up	gi|405974510|gb|EKC39149.1|/8.88094e-62/hypothetical protein CGI_10002394 [Crassostrea gigas]	NA	NA	NA	NA	NA	NA
Unigene45525_All	534	0.60	4.60	2.93859945533586	6.08492e-05	0.000325034359380051	Up	NA	NA	NA	NA	NA	NA	NA
Unigene14537_All	695	1.66	12.72	2.93784352393743	3.0375e-15	3.95276059763725e-14	Up	NA	NA	NA	NA	NA	NA	NA
Unigene36674_All	543	0.59	4.52	2.93753591305335	6.08492e-05	0.000325219898924936	Up	NA	NA	NA	NA	NA	NA	NA
CL915.Contig3_All	2999	2.97	22.75	2.93733170917266	6.02728e-116	5.39172827770701e-114	Up	gi|405952793|gb|EKC20561.1|/7.00912e-101/hypothetical protein CGI_10005830 [Crassostrea gigas]	NA	NA	ola:101169150/4e-06/cdk13; cyclin-dependent kinase 13; K08819 cyclin-dependent kinase 12/13 [EC:2.7.11.22 2.7.11.23]	NA	PTHR23080/5.0E-93/--	NA
Unigene41864_All	667	0.47	3.60	2.93726424465204	6.08492e-05	0.000325158028878531	Up	gi|524865901|ref|XP_005089776.1|/2.81542e-35/PREDICTED: M-phase inducer phosphatase-like [Aplysia californica]	NA	NA	crg:105337712/3e-58/M-phase inducer phosphatase-like; K05866 M-phase inducer phosphatase 2 [EC:3.1.3.48]	NA	NA	NA
Unigene40655_All	813	0.32	2.45	2.93663793900257	0.000145205	0.000726322365773306	Up	NA	NA	NA	NA	NA	NA	NA
CL2793.Contig2_All	606	1.75	13.39	2.93572913349198	6.5813e-14	7.9017796836931e-13	Up	NA	NA	NA	NA	NA	NA	NA
Unigene7116_All	392	0.86	6.56	2.93128724991599	6.08492e-05	0.000325065267934576	Up	NA	NA	NA	NA	NA	NA	NA
Unigene3230_All	392	0.86	6.56	2.93128724991599	6.08492e-05	0.000324972559901131	Up	NA	NA	NA	NA	NA	NA	NA
CL1467.Contig1_All	1843	2.67	20.36	2.93082591438814	1.35602e-63	6.36411792481203e-62	Up	gi|405955473|gb|EKC22579.1|/0/Meiosis-specific nuclear structural protein 1 [Crassostrea gigas]	gi|524914240|ref|XM_005111881.1|/7e-29/PREDICTED: Aplysia californica meiosis-specific nuclear structural protein 1-like (LOC101864664), mRNA	sp|A4IJ21|MNS1_XENTR/7e-150/Meiosis-specific nuclear structural protein 1 OS=Xenopus tropicalis GN=mns1 PE=2 SV=1	dwi:Dwil_GK19899/2e-36/GK19899 gene product from transcript GK19899-RA; K18626 trichohyalin	NMB0700/4e-17/---	PTHR19265/6.2E-172/--	NA
Unigene250_All	1308	3.01	22.94	2.93002999925612	2.16546e-50	8.20858379757085e-49	Up	gi|443719880|gb|ELU09832.1|/4.46896e-50/hypothetical protein CAPTEDRAFT_172931 [Capitella teleta]	NA	sp|Q6PBV6|NHP2_DANRE/6e-50/H/ACA ribonucleoprotein complex subunit 2-like protein OS=Danio rerio GN=nhp2 PE=2 SV=1	lcm:102355102/4e-49/H/ACA ribonucleoprotein complex subunit 2-like protein-like; K11129 H/ACA ribonucleoprotein complex subunit 2	SPAC1782.10c/4e-34/---	PR00881/9.0E-16/Ribosomal protein L7A/RS6 family signature	biological_process:GO:0000469//cleavage involved in rRNA processing;GO:0000470//maturation of LSU-rRNA;GO:0031120//snRNA pseudouridine synthesis;GO:0006412//translation;GO:0031118//rRNA pseudouridine synthesis;cellular_component:GO:0022625//cytosolic large ribosomal subunit;GO:0031429//box H/ACA snoRNP complex;molecular_function:GO:0034513//box H/ACA snoRNA binding;
CL3338.Contig1_All	1803	0.87	6.63	2.92992156426386	1.476566e-21	2.53826575116279e-20	Up	gi|405963230|gb|EKC28821.1|/3.3299e-97/hypothetical protein CGI_10019047 [Crassostrea gigas]	NA	sp|Q54X04|NFS1_DICDI/5e-13/Probable cysteine desulfurase, mitochondrial OS=Dictyostelium discoideum GN=nfs1 PE=1 SV=1	lcm:102356707/2e-10/NFS1; NFS1 cysteine desulfurase; K04487 cysteine desulfurase [EC:2.8.1.7]	RSp0696/3e-36/---	PF00266/2.7E-32/Aminotransferase class-V	NA
Unigene386_All	2835	1.01	7.68	2.92675101796936	6.612e-38	1.86939575239054e-36	Up	gi|524868221|ref|XP_005090915.1|/2.04457e-110/PREDICTED: protocadherin Fat 4-like [Aplysia californica]	gi|242019911|ref|XM_002430357.1|/1e-06/Pediculus humanus corporis hypothetical protein, mRNA	sp|Q9V5N8|STAN_DROME/6e-70/Protocadherin-like wing polarity protein stan OS=Drosophila melanogaster GN=stan PE=1 SV=4	crg:105328313/7e-105/protocadherin Fat 4-like; K16669 protocadherin Fat 4	all7128_2/5e-17/---	PS50268/19.429/Cadherins domain profile.	NA
Unigene42236_All	635	0.50	3.80	2.92599941855622	6.08492e-05	0.000325096182368046	Up	NA	NA	NA	NA	NA	NA	NA
Unigene44266_All	1055	0.39	2.96	2.9240511467667	2.57328e-06	1.66564954303491e-05	Up	gi|405964883|gb|EKC30325.1|/6.68264e-80/hypothetical protein CGI_10024559 [Crassostrea gigas]	NA	NA	NA	NA	NA	NA
Unigene41791_All	743	1.12	8.49	2.92226582149543	3.13806e-11	3.15705470415473e-10	Up	NA	NA	NA	NA	NA	NA	NA
CL4327.Contig1_All	961	0.54	4.08	2.91753783980803	1.977346e-07	1.44658606052871e-06	Up	gi|443705200|gb|ELU01855.1|/1.0977e-22/hypothetical protein CAPTEDRAFT_191276 [Capitella teleta]	NA	NA	NA	NA	PF15075/2.1E-13/Domain of unknown function (DUF4542)	NA
CL3693.Contig1_All	655	0.72	5.44	2.91753783980803	4.57822e-07	3.23069015400075e-06	Up	NA	NA	NA	NA	NA	NA	NA
Unigene18304_All	2365	1.80	13.58	2.91541466791506	1.069606e-54	4.37006006312727e-53	Up	gi|405959799|gb|EKC25791.1|/4.29392e-34/Serine/threonine-protein phosphatase 6 regulatory ankyrin repeat subunit B [Crassostrea gigas]	NA	sp|Q32LH1|DYDC1_BOVIN/5e-18/DPY30 domain-containing protein 1 OS=Bos taurus GN=DYDC1 PE=2 SV=1	tsp:Tsp_00145/2e-14/nucleolar GTP-binding protein 1; K06943 nucleolar GTP-binding protein	infB/1e-07/---	PF05186/3.2E-11/Dpy-30 motif	NA
Unigene36632_All	1383	0.44	3.31	2.91125578816992	8.75986e-09	7.23267805820106e-08	Up	gi|405963695|gb|EKC29251.1|/6.50167e-156/Sodium/calcium exchanger 3 [Crassostrea gigas]	NA	sp|P70549|NAC3_RAT/1e-38/Sodium/calcium exchanger 3 OS=Rattus norvegicus GN=Slc8a3 PE=2 SV=1	crg:105340116/9e-155/sodium/calcium exchanger 2-like; K05849 solute carrier family 8 (sodium/calcium exchanger)	all3346/3e-08/---	PF03160/4.6E-14/Calx-beta domain	NA
Unigene9110_All	706	9.36	70.14	2.90565699566941	3.67132e-78	2.09175877241379e-76	Up	gi|340380849|ref|XP_003388934.1|/1.28873e-44/PREDICTED: hypothetical protein LOC100635281 [Amphimedon queenslandica]	NA	NA	dre:387298/1e-07/p2rx7, p2xr7; purinergic receptor P2X, ligand-gated ion channel, 7; K05220 P2X purinoceptor 7	NA	NA	NA
CL3083.Contig2_All	2859	0.47	3.52	2.90484276695966	2.1089e-18	3.16436389423077e-17	Up	gi|443706257|gb|ELU02400.1|/8.18613e-75/hypothetical protein CAPTEDRAFT_226302 [Capitella teleta]	NA	sp|Q921U8|SMTN_MOUSE/2e-44/Smoothelin OS=Mus musculus GN=Smtn PE=2 SV=2	bacu:103002192/6e-30/FBXO39; F-box protein 39; K10314 F-box protein 39	SPAC15A10.08/2e-19/---	PF12510/2.6E-7/Smoothelin cytoskeleton protein	NA
Unigene38920_All	896	0.35	2.62	2.90413998459248	6.08492e-05	0.000325188960958904	Up	NA	NA	NA	NA	NA	NA	NA
CL4476.Contig1_All	1286	3.07	22.97	2.90344029600774	3.58688e-49	1.31960540039293e-47	Up	gi|71411702|ref|XP_808089.1|/1.5501e-39/calmodulin [Trypanosoma cruzi strain CL Brener]	NA	sp|O97341|CALM_SUBDO/1e-39/Calmodulin OS=Suberites domuncula PE=2 SV=3	fab:101817508/7e-40/calmodulin, striated muscle-like; K02183 calmodulin	SPAC3A12.14/2e-36/---	PS00018/-/EF-hand calcium-binding domain.	NA
CL1931.Contig2_All	1213	23.58	175.77	2.89805323234934	0	0	Up	NA	NA	NA	NA	NA	NA	NA
Unigene11193_All	1886	0.42	3.13	2.89770142415386	5.51626e-11	5.45297297694879e-10	Up	gi|291001227|ref|XP_002683180.1|/3.2793e-10/SRP40 domain-containing protein [Naegleria gruberi] &gt;gi|284096809|gb|EFC50436.1| SRP40 domain-containing protein [Naegleria gruberi]	NA	sp|Q96ST2|IWS1_HUMAN/8e-09/Protein IWS1 homolog OS=Homo sapiens GN=IWS1 PE=1 SV=2	hmg:100202812/2e-10/nucleolin 2-like; K11294 nucleolin	NA	PS50003/7.082/PH domain profile.	NA
Unigene44813_All	406	0.94	7.00	2.89662226015469	1.920734e-05	0.000110590339911858	Up	gi|521034726|gb|EPQ16510.1|/8.9548e-06/von Willebrand factor A domain-containing protein 5A [Myotis brandtii]	NA	NA	NA	NA	NA	NA
Unigene5440_All	585	18.59	138.33	2.8955153962136	1.014796e-123	9.86318506712803e-122	Up	gi|524998283|ref|XP_005046903.1|/5.84509e-43/PREDICTED: uncharacterized protein LOC101819743 [Ficedula albicollis]	NA	sp|P02740|SAA_ANAPL/6e-40/Serum amyloid A protein OS=Anas platyrhynchos PE=1 SV=2	fab:101819743/1e-43/uncharacterized LOC101819743; K17310 serum amyloid A protein	NA	NA	NA
CL4226.Contig2_All	370	1.50	11.10	2.88752527074159	1.428682e-07	1.06347551869617e-06	Up	gi|551523996|ref|XP_005813483.1|/7.27003e-24/PREDICTED: fucose mutarotase-like [Xiphophorus maculatus]	NA	sp|Q8R2K1|FUCM_MOUSE/7e-25/Fucose mutarotase OS=Mus musculus GN=Fuom PE=1 SV=1	crg:105343072/4e-27/fucose mutarotase-like; K02431 L-fucose mutarotase [EC:5.1.3.29]	SP2165/3e-17/---	PTHR31690:SF4/5.8E-40/--	biological_process:GO:0045665//negative regulation of neuron differentiation;GO:0036065//fucosylation;GO:0006004//fucose metabolic process;GO:0060180//female mating behavior;molecular_function:GO:0016857//racemase and epimerase activity, acting on carbohydrates and derivatives;GO:0042806//fucose binding;
CL700.Contig5_All	2912	0.31	2.29	2.88500747771007	2.51912e-12	2.74368211244668e-11	Up	gi|405977628|gb|EKC42070.1|/1.26865e-06/hypothetical protein CGI_10020719 [Crassostrea gigas]	NA	NA	NA	NA	NA	NA
Unigene35812_All	557	0.71	5.24	2.88367588203277	5.97804e-06	3.69495358257234e-05	Up	NA	NA	NA	NA	NA	NA	NA
Unigene5442_All	998	1.54	11.35	2.88169004148338	2.37878e-19	3.71931819760646e-18	Up	gi|390351831|ref|XP_003727748.1|/2.68959e-19/PREDICTED: uncharacterized protein LOC100893343 [Strongylocentrotus purpuratus]	NA	NA	NA	NA	NA	NA
Unigene19891_All	1146	0.62	4.55	2.87552642469918	1.216926e-09	1.08583972090216e-08	Up	gi|405950265|gb|EKC18263.1|/1.71315e-140/Thrombospondin-4 [Crassostrea gigas]	NA	sp|Q95116|TSP2_BOVIN/2e-87/Thrombospondin-2 OS=Bos taurus GN=THBS2 PE=2 SV=2	crg:105319080/3e-141/uncharacterized LOC105319080; K04659 thrombospondin 2/3/4/5; K05719 integrin beta 1; K06493 integrin beta 3; K16338 syndecan 4	NA	PS51234/15.85/Thrombospondin type-3 (TSP3) repeat profile.	NA
Unigene45577_All	1381	0.51	3.74	2.87446911791614	1.216926e-09	1.08566728327775e-08	Up	gi|405978261|gb|EKC42666.1|/2.40773e-118/Hexokinase type 2 [Crassostrea gigas]	NA	sp|Q9NFT7|HXK2_DROME/3e-77/Hexokinase type 2 OS=Drosophila melanogaster GN=Hex-t2 PE=2 SV=4	crg:105317783/5e-119/hexokinase-1-like; K00844 hexokinase [EC:2.7.1.1]	SPAC24H6.04/2e-54/---	PR00475/4.8E-47/Hexokinase family signature	biological_process:GO:0016310//phosphorylation;GO:0005975//carbohydrate metabolic process;molecular_function:GO:0036094//small molecule binding;GO:0016772//transferase activity, transferring phosphorus-containing groups;
CL4098.Contig1_All	1768	1.24	9.08	2.87235217690404	2.01434e-27	4.23826189213483e-26	Up	gi|405970507|gb|EKC35405.1|/2.63063e-38/hypothetical protein CGI_10021010 [Crassostrea gigas]	NA	sp|Q9Y493|ZAN_HUMAN/7e-08/Zonadhesin OS=Homo sapiens GN=ZAN PE=2 SV=4	nve:NEMVE_v1g245940/2e-15/hypothetical protein ; K13710 Rho guanine nucleotide exchange factor 7	NA	NA	NA
CL228.Contig1_All	1437	4.15	30.37	2.87146366693317	1.970774e-71	1.02703285502783e-69	Up	gi|405973160|gb|EKC37890.1|/5.67427e-09/Sushi, von Willebrand factor type A, EGF and pentraxin domain-containing protein 1 [Crassostrea gigas]	NA	sp|O35516|NOTC2_MOUSE/2e-08/Neurogenic locus notch homolog protein 2 OS=Mus musculus GN=Notch2 PE=1 SV=1	crg:105317904/1e-09/sushi, von Willebrand factor type A, EGF and pentraxin domain-containing protein 1-like; K17495 CUB and sushi domain-containing protein	NA	NA	NA
Unigene45576_All	493	0.66	4.82	2.86849521687151	0.0001076646	0.000550303147921026	Up	gi|449682042|ref|XP_004209983.1|/1.79745e-10/PREDICTED: RNA-directed DNA polymerase from mobile element jockey-like [Hydra vulgaris]	NA	NA	NA	NA	NA	NA
Unigene36231_All	944	0.87	6.34	2.86539553429068	9.67944e-11	9.41106923364486e-10	Up	NA	NA	NA	NA	NA	NA	NA
Unigene15643_All	866	6.56	47.76	2.86403511664672	1.126972e-65	5.46727400829015e-64	Up	gi|405957375|gb|EKC23590.1|/1.56468e-30/hypothetical protein CGI_10009294 [Crassostrea gigas]	NA	NA	NA	NA	PF15123/4.6E-17/Domain of unknown function (DUF4562)	NA
CL4455.Contig2_All	1183	0.97	7.06	2.86361153108405	9.38092e-15	1.18507156231167e-13	Up	gi|524884884|ref|XP_005099056.1|/1.19008e-67/PREDICTED: protein DJ-1-like isoform X1 [Aplysia californica] &gt;gi|524884886|ref|XP_005099057.1| PREDICTED: protein DJ-1-like isoform X2 [Aplysia californica]	gi|194757775|ref|XM_001961102.1|/5e-07/Drosophila ananassae GF11154 (Dana\GF11154), mRNA	sp|Q5E946|PARK7_BOVIN/1e-57/Protein DJ-1 OS=Bos taurus GN=PARK7 PE=2 SV=1	crg:105330226/1e-64/protein DJ-1-like; K05687 protein DJ-1	CAC1629/2e-28/---	PTHR11019:SF4/1.4E-65/--	biological_process:GO:0019243//methylglyoxal catabolic process to D-lactate;GO:0006357//regulation of transcription from RNA polymerase II promoter;GO:0070301//cellular response to hydrogen peroxide;GO:0019249//lactate biosynthetic process;cellular_component:GO:0005634//nucleus;GO:0005829//cytosol;GO:0005739//mitochondrion;molecular_function:GO:0019172//glyoxalase III activity;GO:0003713//transcr…
CL2063.Contig2_All	1037	0.99	7.20	2.86249647625007	3.56244e-13	4.08847301981614e-12	Up	NA	NA	NA	NA	NA	NA	NA
Unigene43969_All	700	0.45	3.27	2.86129372916841	0.0001076646	0.00055035322100091	Up	gi|405974300|gb|EKC38956.1|/4.93351e-50/Paired box pox-meso protein [Crassostrea gigas]	NA	NA	NA	NA	PF00292/1.2E-6/'Paired box' domain	NA
Unigene41692_All	946	0.65	4.72	2.86027523633339	2.71062e-08	2.14384359228495e-07	Up	gi|556114529|gb|ESP03181.1|/5.24228e-78/hypothetical protein LOTGIDRAFT_171654 [Lottia gigantea]	NA	sp|P56695|WFS1_MOUSE/2e-32/Wolframin OS=Mus musculus GN=Wfs1 PE=1 SV=1	crg:105344157/2e-80/wolframin-like; K14020 wolfamin	NA	PTHR13098/3.2E-50/--	NA
Unigene2126_All	1296	9.75	70.75	2.85925602396963	2.34844e-147	2.73715067053942e-145	Up	gi|556095353|gb|ESO84006.1|/8.61425e-30/hypothetical protein LOTGIDRAFT_229551 [Lottia gigantea]	NA	sp|Q3ZCB2|PLAC8_BOVIN/2e-17/Placenta-specific gene 8 protein OS=Bos taurus GN=PLAC8 PE=3 SV=1	NA	NA	PTHR15907/1.9E-31/--	NA
CL2.Contig2_All	606	1.25	9.07	2.85917445586644	1.216926e-09	1.08601221331215e-08	Up	gi|405977184|gb|EKC41647.1|/1.49062e-39/hypothetical protein CGI_10022050 [Crassostrea gigas]	NA	NA	NA	NA	PF10127/1.3E-6/Predicted nucleotidyltransferase	NA
Unigene43830_All	574	0.56	4.06	2.85798099512757	0.0001076646	0.000550253083951965	Up	gi|524875265|ref|XP_005094363.1|/1.06103e-17/PREDICTED: uncharacterized protein LOC101853843 [Aplysia californica]	NA	NA	NA	NA	PF13148/6.9E-17/Protein of unknown function (DUF3987)	NA
CL4414.Contig2_All	1262	2.06	14.90	2.85459608816631	1.227008e-31	2.93198023921735e-30	Up	gi|443714013|gb|ELU06582.1|/3.91193e-111/hypothetical protein CAPTEDRAFT_163168 [Capitella teleta]	gi|126697365|gb|EF103382.1|/4e-11/Haliotis discus discus l-3-hydroxyacyl-coenzyme a dehydrogenase, short chain mRNA, complete cds	sp|Q16836|HCDH_HUMAN/1e-54/Hydroxyacyl-coenzyme A dehydrogenase, mitochondrial OS=Homo sapiens GN=HADH PE=1 SV=3	crg:105348652/1e-61/hydroxyacyl-coenzyme A dehydrogenase, mitochondrial-like; K00022 3-hydroxyacyl-CoA dehydrogenase [EC:1.1.1.35]	CAC2708/8e-53/---	NA	biological_process:GO:0006631//fatty acid metabolic process;GO:0055114//oxidation-reduction process;molecular_function:GO:0070403//NAD+ binding;GO:0003857//3-hydroxyacyl-CoA dehydrogenase activity;
CL1909.Contig2_All	2308	1.69	12.20	2.85178599616806	3.13772e-47	1.11001784735516e-45	Up	gi|405963611|gb|EKC29173.1|/4.74622e-155/Heat shock 70 kDa protein 12B [Crassostrea gigas]	NA	sp|Q96MM6|HS12B_HUMAN/3e-91/Heat shock 70 kDa protein 12B OS=Homo sapiens GN=HSPA12B PE=2 SV=2	aqu:100633272/1e-29/uncharacterized LOC100633272; K10380 ankyrin	RSc2635/4e-08/---	PTHR14187/1.6E-130/--	NA
Unigene45559_All	531	0.81	5.84	2.84997455599539	8.0106e-06	4.87931786620406e-05	Up	NA	NA	NA	NA	NA	NA	NA
Unigene43831_All	1550	0.39	2.81	2.84902410135868	2.71062e-08	2.14414545705435e-07	Up	gi|524875265|ref|XP_005094363.1|/1.73286e-75/PREDICTED: uncharacterized protein LOC101853843 [Aplysia californica]	NA	sp|Q9U6L4|TTY1_DROME/8e-06/Protein tweety OS=Drosophila melanogaster GN=tty PE=2 SV=1	cfo:105259553/8e-06/AT-rich interactive domain-containing protein 4B; K07874 Ras-related protein Rab-1A	NA	NA	NA
CL3915.Contig2_All	1419	3.12	22.47	2.84838219031766	3.89712e-52	1.52566137533101e-50	Up	gi|149483255|ref|XP_001509294.1|/2.11293e-16/PREDICTED: beta-crystallin B2 [Ornithorhynchus anatinus]	NA	sp|Q91318|CRBB2_LITCT/7e-17/Beta-crystallin B2 OS=Lithobates catesbeiana PE=2 SV=3	asn:102367728/3e-07/QARS; glutaminyl-tRNA synthetase; K01886 glutaminyl-tRNA synthetase [EC:6.1.1.18]	NA	PF00030/1.9E-16/Beta/Gamma crystallin	NA
CL114.Contig1_All	982	1.00	7.20	2.84799690655495	1.432844e-12	1.59016811995259e-11	Up	NA	NA	NA	NA	NA	NA	NA
Unigene44799_All	866	0.36	2.59	2.84688328624424	0.0001076646	0.000550403303194103	Up	gi|405974713|gb|EKC39338.1|/1.50851e-41/Heat shock 70 kDa protein 12A [Crassostrea gigas]	NA	sp|Q96MM6|HS12B_HUMAN/8e-27/Heat shock 70 kDa protein 12B OS=Homo sapiens GN=HSPA12B PE=2 SV=2	aqu:100633272/9e-13/uncharacterized LOC100633272; K10380 ankyrin	NA	PTHR14187:SF46/1.7E-23/--	NA
CL308.Contig3_All	1977	1.66	11.94	2.84654768991788	6.35078e-40	1.88769375047619e-38	Up	gi|524899645|ref|XP_005106251.1|/1.14004e-178/PREDICTED: leucine-rich repeat-containing protein 71-like isoform X8 [Aplysia californica]	gi|255098792|gb|FJ590509.1|/4e-15/Argopecten irradians manganese superoxide dismutase (MnSOD) gene, complete cds	sp|Q8N4P6|LRC71_HUMAN/4e-85/Leucine-rich repeat-containing protein 71 OS=Homo sapiens GN=LRRC71 PE=2 SV=1	nle:100594068/3e-09/PPP1R37; protein phosphatase 1, regulatory subunit 37; K17576 protein phosphatase 1 regulatory subunit 37	NA	SM00368/7.0/Leucine rich repeat, ribonuclease inhibitor type	NA
Unigene16890_All	278	4.29	30.70	2.839189102758	1.902552e-12	2.08834635123095e-11	Up	gi|556101359|gb|ESO90011.1|/1.47972e-08/hypothetical protein LOTGIDRAFT_204297 [Lottia gigantea]	gi|390364946|ref|XM_786697.3|/5e-25/PREDICTED: Strongylocentrotus purpuratus tubulin beta chain-like (LOC586940), mRNA	sp|P18700|TBB_STRPU/3e-09/Tubulin beta chain (Fragment) OS=Strongylocentrotus purpuratus PE=2 SV=1	spu:587631/3e-09/tubulin beta-4B chain; K07375 tubulin beta	NA	NA	NA
CL2925.Contig3_All	1345	0.37	2.64	2.8349407537295	2.56074e-07	1.85454752765244e-06	Up	gi|405959755|gb|EKC25749.1|/3.49438e-82/Centriolin [Crassostrea gigas]	NA	sp|Q7Z7A1|CNTRL_HUMAN/4e-15/Centriolin OS=Homo sapiens GN=CNTRL PE=1 SV=2	crg:105328698/3e-112/centriolin-like; K16770 centriolin	aq_629/6e-13/---	NA	NA
CL4490.Contig2_All	2457	1.13	8.06	2.83445706611278	1.99869e-33	5.01484621795444e-32	Up	gi|407907627|gb|AFU48616.1|/4.6189e-55/toll-like receptor d [Mytilus galloprovincialis]	NA	sp|Q9NR97|TLR8_HUMAN/5e-33/Toll-like receptor 8 OS=Homo sapiens GN=TLR8 PE=1 SV=1	crg:105324722/7e-64/toll-like receptor 4; K10159 toll-like receptor 2	NA	SM00255/2.4E-6/Toll - interleukin 1 - resistance	NA
CL650.Contig4_All	973	13.53	96.18	2.82957508689917	7.25548e-146	8.38679743703703e-144	Up	gi|405970901|gb|EKC35765.1|/4.4044e-43/hypothetical protein CGI_10013773 [Crassostrea gigas]	NA	NA	NA	NA	NA	NA
Unigene35732_All	1150	0.71	5.04	2.82753280399523	2.96366e-10	2.78555281044002e-09	Up	gi|524893168|ref|XP_005103104.1|/3.46803e-24/PREDICTED: mitochondrial import inner membrane translocase subunit Tim13-like [Aplysia californica]	gi|345488784|ref|XM_003425935.1|/2e-06/PREDICTED: Nasonia vitripennis mitochondrial import inner membrane translocase subunit Tim13-B-like, transcript variant 3 (LOC100122302), mRNA	sp|Q8AVK1|TI13B_XENLA/1e-22/Mitochondrial import inner membrane translocase subunit Tim13-B OS=Xenopus laevis GN=timm13-b PE=3 SV=1	crg:105348635/4e-23/mitochondrial import inner membrane translocase subunit Tim13-like; K17781 mitochondrial import inner membrane translocase subunit TIM13	NA	PTHR19338/4.1E-38/--	biological_process:GO:0015031//protein transport;cellular_component:GO:0005739//mitochondrion;molecular_function:GO:0046872//metal ion binding;
CL4115.Contig2_All	2021	2.50	17.70	2.82374936030827	7.6745e-59	3.34994608391608e-57	Up	gi|383866392|ref|XP_003708654.1|/1.82759e-14/PREDICTED: uncharacterized protein LOC100876560 [Megachile rotundata]	NA	sp|Q96KM6|Z512B_HUMAN/1e-08/Zinc finger protein 512B OS=Homo sapiens GN=ZNF512B PE=1 SV=1	phi:102104135/6e-10/acrosin-like; K01317 acrosin [EC:3.4.21.10]	PA0197/4e-08/---	NA	NA
Unigene5007_All	1774	0.60	4.24	2.82102985895468	1.157214e-13	1.36834283502421e-12	Up	NA	gi|217794637|gb|EU917034.1|/3e-06/Argopecten irradians microsatellite HWSD293 sequence	NA	NA	NA	NA	NA
Unigene42177_All	1133	1.08	7.62	2.81875968532985	7.13774e-15	9.07408820366599e-14	Up	gi|34392583|dbj|BAC82624.1|/3.89531e-12/pol-like protein [Ciona intestinalis]	NA	NA	NA	NA	NA	NA
Unigene10613_All	997	0.92	6.49	2.81851271194213	2.3679e-11	2.40071983757444e-10	Up	gi|556100679|gb|ESO89331.1|/4.67948e-48/hypothetical protein LOTGIDRAFT_154431 [Lottia gigantea]	NA	NA	NA	NA	NA	NA
Unigene39808_All	1177	0.52	3.66	2.81526012014295	4.75112e-08	3.68912811831375e-07	Up	gi|156346318|ref|XP_001621507.1|/1.2606e-19/hypothetical protein NEMVEDRAFT_v1g221909 [Nematostella vectensis] &gt;gi|156207520|gb|EDO29407.1| predicted protein [Nematostella vectensis]	NA	NA	NA	NA	NA	biological_process:GO:0006996//organelle organization;GO:0006259//DNA metabolic process;
CL1931.Contig1_All	1140	24.45	172.04	2.81483766610505	1.2e-304	3.49293264248704e-302	Up	NA	NA	NA	NA	NA	NA	NA
CL662.Contig1_All	1252	2.36	16.60	2.81432447687245	5.03874e-34	1.28725027612551e-32	Up	gi|351703489|gb|EHB06408.1|/5.90371e-12/Leucine-rich repeat and fibronectin type-III domain-containing protein 6 [Heterocephalus glaber]	gi|30103095|gb|AC132620.3|/1e-13/Mus musculus BAC clone RP23-179A12 from chromosome 6, complete sequence	sp|Q7M732|RTL1_MOUSE/1e-08/Retrotransposon-like protein 1 OS=Mus musculus GN=Rtl1 PE=2 SV=1	mze:101486822/4e-10/X-linked retinitis pigmentosa GTPase regulator-like; K19607 X-linked retinitis pigmentosa GTPase regulator	SPAC140.02/2e-06/---	NA	NA
Unigene285_All	1264	1.60	11.22	2.80992886572143	1.449146e-23	2.68060994362858e-22	Up	NA	NA	NA	NA	NA	NA	NA
Unigene39197_All	327	1.06	7.43	2.8092979459754	0.0001896688	0.000929774332146597	Up	NA	NA	NA	NA	NA	NA	NA
CL384.Contig2_All	642	0.58	4.06	2.8073549220576	3.42516e-05	0.000190155784642751	Up	NA	NA	NA	NA	NA	NA	NA
Unigene10807_All	861	1.68	11.75	2.8061276186736	8.2444e-17	1.15269761871578e-15	Up	gi|524877042|ref|XP_005095228.1|/2.21421e-53/PREDICTED: ankyrin repeat domain-containing protein 11-like [Aplysia californica]	NA	sp|Q9EQG6|KDIS_RAT/2e-11/Kinase D-interacting substrate of 220 kDa OS=Rattus norvegicus GN=Kidins220 PE=1 SV=2	pxy:105397228/2e-13/BRCA1-associated RING domain protein 1-like; K10683 BRCA1-associated RING domain protein 1	PAE1861/8e-09/---	PTHR24193/2.6E-24/--	NA
CL1508.Contig3_All	3213	1.16	8.11	2.8055771090897	1.267042e-43	4.14801197412587e-42	Up	gi|405960427|gb|EKC26352.1|/1.84032e-155/PDZ and LIM domain protein 5 [Crassostrea gigas]	NA	sp|Q62920|PDLI5_RAT/1e-75/PDZ and LIM domain protein 5 OS=Rattus norvegicus GN=Pdlim5 PE=1 SV=2	mze:101481805/4e-41/paxillin-like; K05760 paxillin	mlr2363/6e-07/---	SM00228/7.8E-15/Domain present in PSD-95, Dlg, and ZO-1/2.	NA
Unigene8035_All	396	1.13	7.89	2.80370252759827	1.406084e-05	8.27564033022525e-05	Up	NA	NA	NA	NA	NA	NA	NA
CL340.Contig2_All	2279	0.89	6.21	2.80271602725408	4.77926e-24	9.00668461187521e-23	Up	gi|556107672|gb|ESO96324.1|/1.30068e-80/hypothetical protein LOTGIDRAFT_174892 [Lottia gigantea]	gi|302699275|gb|AC236054.3|/4e-09/Biomphalaria glabrata BAC clone BG_BBa-67P16 from chromosome unknown, complete sequence	NA	NA	NA	PTHR24070/1.1E-86/--	NA
Unigene37111_All	1913	0.78	5.44	2.80206062238809	6.73624e-18	9.90909899764336e-17	Up	NA	NA	NA	NA	NA	NA	NA
Unigene6933_All	732	0.71	4.95	2.80153759546229	1.071162e-06	7.26321530911285e-06	Up	NA	NA	NA	NA	NA	NA	NA
Unigene1275_All	576	1.11	7.73	2.79990873757474	8.30676e-08	6.32069840552621e-07	Up	NA	NA	NA	NA	NA	NA	NA
CL1864.Contig5_All	2502	5.76	40.11	2.7998212493722	5.13616e-161	6.51330014627539e-159	Up	gi|405969074|gb|EKC34084.1|/0/Spermatogenesis-associated protein 18-like protein [Crassostrea gigas]	gi|524875820|ref|XM_005094576.1|/3e-16/PREDICTED: Aplysia californica mitochondria-eating protein-like (LOC101857320), mRNA	sp|Q503Q1|MIEAP_DANRE/1e-117/Mitochondria-eating protein OS=Danio rerio GN=spata18 PE=2 SV=2	NA	NA	PTHR21771/2.4E-156/--	biological_process:GO:0033554//cellular response to stress;GO:0007005//mitochondrion organization;cellular_component:GO:0016020//membrane;GO:0005739//mitochondrion;
Unigene45060_All	431	0.77	5.36	2.79930264976287	0.0001896688	0.000929693207084897	Up	NA	NA	NA	NA	NA	NA	NA
CL772.Contig3_All	2794	1.88	13.02	2.791924881488	1.983134e-59	8.77923576453901e-58	Up	NA	NA	NA	NA	NA	NA	NA
Unigene4975_All	1625	1.54	10.66	2.79120518206427	1.68866e-28	3.67695897209302e-27	Up	gi|443708691|gb|ELU03707.1|/1.38585e-14/hypothetical protein CAPTEDRAFT_222217 [Capitella teleta]	gi|237945954|emb|CU914708.10|/4e-08/Pig DNA sequence from clone CH242-306H10 on chromosome 2, complete sequence	sp|Q05049|MUC1_XENLA/6e-13/Integumentary mucin C.1 (Fragment) OS=Xenopus laevis PE=2 SV=1	pss:102453848/9e-11/mucin-2-like; K10955 intestinal mucin-2	SSO2669/2e-06/---	NA	NA
CL957.Contig4_All	1625	0.25	1.73	2.790772037862	3.31934e-06	2.11781808654174e-05	Up	gi|405959291|gb|EKC25343.1|/1.333e-33/Serum paraoxonase/arylesterase 1 [Crassostrea gigas]	NA	sp|O89110|CASP8_MOUSE/5e-11/Caspase-8 OS=Mus musculus GN=Casp8 PE=1 SV=1	crg:105346972/7e-35/caspase-3-like; K04489 caspase invertebrate, apoptosis-related cysteine protease [EC:3.4.22.-]	NA	PF00656/4.5E-21/Caspase domain	NA
Unigene45376_All	599	1.07	7.40	2.78991447411517	8.30676e-08	6.32155463668383e-07	Up	NA	NA	NA	NA	NA	NA	NA
Unigene44360_All	618	0.69	4.76	2.78629330652977	1.406084e-05	8.27390666722531e-05	Up	NA	NA	NA	NA	NA	NA	NA
CL494.Contig2_All	754	3.19	22.00	2.78587519464715	4.27892e-26	8.57585329147342e-25	Up	NA	gi|345105464|gb|HQ225744.1|/1e-12/Argopecten irradians programmed cell death 4 (PDCD4) mRNA, complete cds	NA	NA	NA	NA	NA
Unigene42586_All	823	0.38	2.62	2.78549548809386	0.0001896688	0.00093001779230165	Up	gi|405957680|gb|EKC23874.1|/6.81865e-65/Inter-alpha-trypsin inhibitor heavy chain H3 [Crassostrea gigas]	NA	sp|Q8BJD1|ITIH5_MOUSE/2e-44/Inter-alpha-trypsin inhibitor heavy chain H5 OS=Mus musculus GN=Itih5 PE=2 SV=1	umr:103676256/4e-41/ITIH2; inter-alpha-trypsin inhibitor heavy chain 2; K19015 inter-alpha-trypsin inhibitor heavy chain H2	alr4412/4e-09/---	PTHR10338/3.1E-75/--	NA
Unigene41014_All	882	0.47	3.24	2.78526115120699	1.406084e-05	8.2765074341995e-05	Up	NA	NA	NA	NA	NA	NA	NA
Unigene41466_All	719	0.44	3.03	2.78374236483565	0.0001896688	0.000929936624751266	Up	gi|556096391|gb|ESO85043.1|/4.5605e-77/hypothetical protein LOTGIDRAFT_130996 [Lottia gigantea]	gi|573882801|ref|XM_006629513.1|/5e-09/PREDICTED: Lepisosteus oculatus sideroflexin-5-like (LOC102695261), transcript variant X2, mRNA	sp|Q8TD22|SFXN5_HUMAN/5e-70/Sideroflexin-5 OS=Homo sapiens GN=SFXN5 PE=2 SV=1	smm:Smp_136960/6e-25/sideroflexin 123; K03351 anaphase-promoting complex subunit 4	NA	PF03820/9.3E-58/Tricarboxylate carrier	NA
CL4703.Contig1_All	823	0.76	5.23	2.78273962280336	8.30676e-08	6.32241109985097e-07	Up	gi|556106191|gb|ESO94843.1|/7.24948e-59/hypothetical protein LOTGIDRAFT_189091 [Lottia gigantea]	NA	sp|Q2NKT1|PROF4_BOVIN/7e-31/Profilin-4 OS=Bos taurus GN=PFN4 PE=2 SV=1	crg:105334064/5e-64/profilin-4-like; K05759 profilin	NA	PTHR11604:SF2/4.6E-75/--	biological_process:GO:0042989//sequestering of actin monomers;cellular_component:GO:0005938//cell cortex;GO:0015629//actin cytoskeleton;molecular_function:GO:0008289//lipid binding;GO:0003785//actin monomer binding;
CL503.Contig1_All	3221	25.18	172.85	2.77917041543074	0	0	Up	gi|405950795|gb|EKC18758.1|/4.9612e-84/Non-neuronal cytoplasmic intermediate filament protein [Crassostrea gigas]	NA	sp|Q01241|NF70_DORPE/9e-56/70 kDa neurofilament protein OS=Doryteuthis pealeii PE=2 SV=1	crg:105339639/4e-48/70 kDa neurofilament protein-like; K04573 neurofilament medium polypeptide (neurofilament 3)	MJ1643/6e-12/---	PF00038/1.7E-27/Intermediate filament protein	NA
Unigene37106_All	1255	0.65	4.46	2.77853208689185	5.17072e-10	4.75807875773956e-09	Up	gi|405974304|gb|EKC38960.1|/2.02228e-36/Carbohydrate sulfotransferase 1, partial [Crassostrea gigas]	NA	sp|Q9EQC0|CHST1_MOUSE/3e-20/Carbohydrate sulfotransferase 1 OS=Mus musculus GN=Chst1 PE=2 SV=1	crg:105337601/7e-40/carbohydrate sulfotransferase 1-like; K04746 carbohydrate 6-sulfotransferase 4 [EC:2.8.2.-]	NA	PTHR10704/6.5E-43/--	NA
Unigene8305_All	1785	0.78	5.35	2.77799286242626	2.49232e-16	3.42331425330073e-15	Up	gi|326678521|ref|XP_003201083.1|/2.77172e-19/PREDICTED: si:ch211-197g15.9 isoform X1 [Danio rerio]	NA	sp|Q8TCB0|IFI44_HUMAN/2e-11/Interferon-induced protein 44 OS=Homo sapiens GN=IFI44 PE=2 SV=2	xma:102225574/3e-12/uncharacterized LOC102225574; K07374 tubulin alpha	NA	SM00409/8.7E-8/Immunoglobulin	NA
CL2551.Contig3_All	1930	1.36	9.32	2.77672330340394	8.05796e-30	1.82532289064516e-28	Up	gi|524869670|ref|XP_005091626.1|/1.27289e-41/PREDICTED: protein MEF2BNB homolog isoform X7 [Aplysia californica] &gt;gi|524869672|ref|XP_005091627.1| PREDICTED: protein MEF2BNB homolog isoform X8 [Aplysia californica]	NA	sp|Q8IR45|MF2NB_DROME/1e-23/Protein MEF2BNB homolog OS=Drosophila melanogaster GN=CG32590 PE=2 SV=1	NA	NA	PF10167/1.6E-41/Uncharacterised conserved protein	NA
CL2177.Contig3_All	1598	0.26	1.78	2.77529371282531	1.406084e-05	8.2773747198994e-05	Up	NA	NA	NA	NA	NA	NA	NA
CL3074.Contig3_All	2233	0.93	6.36	2.77372414417632	2.74126e-24	5.20616985395538e-23	Up	gi|524897292|ref|XP_005105109.1|/6.68158e-122/PREDICTED: EF-hand calcium-binding domain-containing protein 7-like isoform X1 [Aplysia californica]	NA	sp|Q6DCF6|EFCB7_XENLA/5e-98/EF-hand calcium-binding domain-containing protein 7 OS=Xenopus laevis GN=efcab7 PE=2 SV=1	crg:105319979/3e-14/calmodulin-beta-like; K02183 calmodulin	SPAC3A12.14/2e-09/---	PF13833/0.009/EF-hand domain pair	NA
CL600.Contig2_All	2417	7.93	54.22	2.77343234213373	2.46386e-207	4.21996119146341e-205	Up	NA	gi|9795680|gb|AC020549.4|AC020549/1e-09/Homo sapiens BAC clone RP11-172C16 from 11, complete sequence	NA	NA	NA	NA	NA
Unigene38733_All	625	1.53	10.46	2.77327929355429	7.1844e-11	7.04741091671032e-10	Up	gi|115923430|ref|XP_799698.2|/1.98994e-13/PREDICTED: UPF0732 protein v1g81173-like [Strongylocentrotus purpuratus]	NA	sp|A7RHB3|SPT45_NEMVE/9e-08/Protein SPATA45 homolog OS=Nematostella vectensis GN=v1g81173 PE=3 SV=2	NA	NA	NA	NA
CL2384.Contig2_All	3211	1.27	8.68	2.77286654567231	8.90276e-46	3.05521839511301e-44	Up	gi|405968838|gb|EKC33867.1|/0/WD repeat-containing protein 63 [Crassostrea gigas]	gi|255098792|gb|FJ590509.1|/2e-18/Argopecten irradians manganese superoxide dismutase (MnSOD) gene, complete cds	sp|Q95JP0|WDR63_MACFA/0.0/WD repeat-containing protein 63 OS=Macaca fascicularis GN=WDR63 PE=2 SV=1	smm:Smp_136210/0.0/testis development protein nyd-sp29; K17770 mitochondrial import receptor subunit TOM20	NA	PTHR12442:SF5/0.0/--	NA
CL974.Contig3_All	2485	15.16	103.52	2.77156786382142	0	0	Up	NA	NA	NA	NA	NA	NA	NA
CL3078.Contig4_All	2244	1.45	9.90	2.77137562495204	8.76484e-37	2.40660401524927e-35	Up	gi|405971247|gb|EKC36093.1|/1.84145e-95/NFU1 iron-sulfur cluster scaffold-like protein, mitochondrial [Crassostrea gigas] &gt;gi|405971248|gb|EKC36094.1| NFU1 iron-sulfur cluster scaffold-like protein, mitochondrial [Crassostrea gigas]	gi|226480791|emb|FN317764.1|/4e-15/Schistosoma japonicum isolate Anhui full length mRNA clone SJFCE1825|FSE001-P00025-M24, complete sequence	sp|B4IMF6|NFU1_DROSE/1e-79/NFU1 iron-sulfur cluster scaffold homolog, mitochondrial OS=Drosophila sechellia GN=GM13534 PE=3 SV=1	NA	AGc616/4e-49/---	PF08712/1.0E-33/Scaffold protein Nfu/NifU N terminal	biological_process:GO:0016226//iron-sulfur cluster assembly;molecular_function:GO:0005506//iron ion binding;GO:0051536//iron-sulfur cluster binding;
CL3012.Contig3_All	3081	0.55	3.75	2.76938707185858	7.86568e-20	1.25676385392491e-18	Up	gi|390360636|ref|XP_003729736.1|/3.09866e-35/PREDICTED: uncharacterized protein LOC100890471 [Strongylocentrotus purpuratus]	NA	NA	NA	NA	NA	NA
Unigene1386_All	1457	1.11	7.56	2.76782655787097	1.665958e-18	2.51046643036481e-17	Up	gi|405950504|gb|EKC18488.1|/4.66704e-43/Cholecystokinin receptor [Crassostrea gigas]	NA	sp|Q90WY6|ADA2C_DANRE/7e-10/Alpha-2C adrenergic receptor OS=Danio rerio GN=adra2c PE=3 SV=1	crg:105334282/9e-44/cholecystokinin receptor-like; K04194 cholecystokinin A receptor	NA	PS50262/18.526/G-protein coupled receptors family 1 profile.	NA
Unigene38921_All	1335	0.68	4.63	2.7674055420099	7.1844e-11	7.04864169053441e-10	Up	gi|552954708|gb|AGY49097.1|/8.46348e-105/toll-like receptor 3 [Crassostrea gigas]	NA	sp|Q96JA1|LRIG1_HUMAN/3e-37/Leucine-rich repeats and immunoglobulin-like domains protein 1 OS=Homo sapiens GN=LRIG1 PE=1 SV=2	crg:105318729/4e-108/leucine-rich repeat-containing protein 15-like; K18808 toll-like receptor 13	CAC3280_2/1e-18/---	SM00365/430.0/Leucine-rich repeat, SDS22-like subfamily	NA
Unigene11082_All	1661	0.97	6.60	2.76640937205869	1.665958e-18	2.51114001942581e-17	Up	gi|405958138|gb|EKC24295.1|/1.19186e-61/hypothetical protein CGI_10010263 [Crassostrea gigas]	NA	NA	NA	NA	NA	NA
Unigene17901_All	3159	0.72	4.88	2.76081233612057	7.4214e-26	1.47896207591344e-24	Up	gi|556114946|gb|ESP03598.1|/2.15633e-116/hypothetical protein LOTGIDRAFT_237604 [Lottia gigantea]	NA	sp|P97612|FAAH1_RAT/4e-103/Fatty-acid amide hydrolase 1 OS=Rattus norvegicus GN=Faah PE=1 SV=1	crg:105348150/6e-137/vitamin D3 hydroxylase-associated protein-like; K15528 fatty acid amide hydrolase [EC:3.5.1.99]	SPCC550.07/1e-42/---	PTHR11895:SF4/1.2E-203/--	NA
Unigene15348_All	646	0.98	6.64	2.76032958723172	1.448528e-07	1.07724921874504e-06	Up	NA	NA	NA	NA	NA	NA	NA
Unigene9706_All	1281	1.82	12.31	2.75782040628576	1.286184e-25	2.5424083304715e-24	Up	gi|405964519|gb|EKC29995.1|/8.9778e-173/Glycerol-3-phosphate dehydrogenase [NAD+], cytoplasmic [Crassostrea gigas]	gi|591364464|ref|XM_007057070.1|/1e-14/PREDICTED: Chelonia mydas glycerol-3-phosphate dehydrogenase [NAD(+)], cytoplasmic-like (LOC102931901), mRNA	sp|Q27928|GPDA_DROPS/1e-141/Glycerol-3-phosphate dehydrogenase [NAD(+)], cytoplasmic OS=Drosophila pseudoobscura pseudoobscura GN=Gpdh PE=3 SV=2	crg:105333048/5e-174/glycerol-3-phosphate dehydrogenase [NAD(+)], cytoplasmic-like; K00006 glycerol-3-phosphate dehydrogenase (NAD+) [EC:1.1.1.8]	SPBC215.05/2e-94/---	PF01210/4.8E-54/NAD-dependent glycerol-3-phosphate dehydrogenase N-terminus	NA
Unigene43037_All	404	1.10	7.44	2.75779909758337	2.4589e-05	0.00014001224832759	Up	NA	NA	NA	NA	NA	NA	NA
Unigene5239_All	765	0.68	4.58	2.7517409468466	1.870058e-06	1.23131878016878e-05	Up	NA	NA	NA	NA	NA	NA	NA
Unigene4677_All	985	1.04	6.99	2.74870892723434	1.001444e-11	1.04473762362117e-10	Up	NA	NA	NA	NA	NA	NA	NA
CL1930.Contig2_All	862	1.20	8.06	2.74774543291945	1.001444e-11	1.04493166849926e-10	Up	gi|405951331|gb|EKC19253.1|/9.71656e-17/hypothetical protein CGI_10009106 [Crassostrea gigas]	NA	NA	NA	NA	NA	NA
CL1281.Contig1_All	2399	0.79	5.29	2.74334316393692	2.77528e-21	4.71453522346538e-20	Up	gi|524905648|ref|XP_005108190.1|/0/PREDICTED: ankyrin repeat domain-containing protein 42-like isoform X2 [Aplysia californica]	gi|545847752|ref|XM_005667186.1|/2e-08/PREDICTED: Sus scrofa ankyrin repeat domain 42 (ANKRD42), transcript variant X6, mRNA	sp|Q3V096|ANR42_MOUSE/5e-141/Ankyrin repeat domain-containing protein 42 OS=Mus musculus GN=Ankrd42 PE=2 SV=1	crg:105336359/0.0/ankyrin repeat domain-containing protein 42-like; K17593 ankyrin repeat domain-containing protein 42	all2748/2e-21/---	PS50088/12.796/Ankyrin repeat profile.	NA
CL3526.Contig1_All	3621	2.50	16.73	2.74243744537627	2.12378e-96	1.53551753976834e-94	Up	NA	NA	NA	NA	NA	NA	NA
Unigene3251_All	2556	0.81	5.41	2.73963478094219	5.6478e-23	1.01954405012853e-21	Up	gi|405961799|gb|EKC27544.1|/2.68189e-13/Tripartite motif-containing protein 3 [Crassostrea gigas]	NA	sp|Q99PQ1|TR12A_MOUSE/2e-06/Tripartite motif-containing protein 12A OS=Mus musculus GN=Trim12a PE=2 SV=1	crg:105347182/5e-15/E3 ubiquitin-protein ligase TRIM71-like; K12035 tripartite motif-containing protein 71 [EC:2.3.2.27]	NA	PTHR24103:SF208/8.3E-14/--	NA
CL809.Contig6_All	2086	0.49	3.27	2.73843698138287	5.76668e-12	6.11361670201925e-11	Up	gi|291225111|ref|XP_002732544.1|/1.44418e-46/PREDICTED: RNA-binding motif protein, X chromosome retrogene-like isoform X1 [Saccoglossus kowalevskii]	gi|148235864|ref|NM_001086325.1|/9e-07/Xenopus laevis cold inducible RNA binding protein (cirbp-b), mRNA >gi|32450231|gb|BC054250.1| Xenopus laevis cold-inducible RNA binding protein 2, mRNA (cDNA clone MGC:64461 IMAGE:6880852), complete cds	sp|Q4R7F0|RBMX_MACFA/5e-47/RNA-binding motif protein, X chromosome OS=Macaca fascicularis GN=RBMX PE=2 SV=1	ola:101167216/5e-50/rbmx; RNA binding motif protein, X-linked; K12885 heterogeneous nuclear ribonucleoprotein G	RSc0952/9e-09/---	SM00361/0.0052/RNA recognition motif	NA
Unigene18690_All	2118	1.83	12.21	2.73814764670336	1.786834e-41	5.53977706688742e-40	Up	gi|405957913|gb|EKC24090.1|/7.8332e-32/Calmodulin-like protein 12 [Crassostrea gigas]	NA	NA	phd:102317730/1e-05/PELP1; proline, glutamate and leucine rich protein 1; K16913 proline-, glutamic acid- and leucine-rich protein 1	NA	PF00536/1.1E-5/SAM domain (Sterile alpha motif)	NA
CL3526.Contig2_All	3771	2.51	16.72	2.73581557813011	3.1629e-100	2.37547321122995e-98	Up	NA	NA	NA	NA	NA	NA	NA
Unigene3490_All	639	1.65	10.99	2.73565345670342	1.736086e-11	1.77747110092947e-10	Up	NA	NA	NA	NA	NA	NA	NA
Unigene34658_All	432	1.53	10.19	2.73555049347316	2.51902e-07	1.82692364523625e-06	Up	NA	NA	NA	NA	NA	NA	NA
CL1641.Contig1_All	1322	1.45	9.65	2.73447604214051	8.31298e-21	1.38742302566845e-19	Up	NA	NA	NA	NA	NA	PF04505/1.1E-7/Interferon-induced transmembrane protein	NA
CL4233.Contig2_All	2389	0.26	1.73	2.73418850949563	8.30676e-08	6.31984240628386e-07	Up	gi|405967923|gb|EKC33039.1|/4.39917e-103/Usherin [Crassostrea gigas]	NA	sp|A5D8S0|KIZ_DANRE/4e-23/Centrosomal protein kizuna OS=Danio rerio GN=kiz PE=2 SV=1	crg:105346305/2e-132/centrosomal protein kizuna-like; K16539 centrosomal protein kizuna	NA	PTHR16299:SF2/2.0E-19/--	NA
Unigene14443_All	4450	13.28	88.24	2.73217764424446	0	0	Up	gi|405966309|gb|EKC31609.1|/1.22668e-144/Annulin [Crassostrea gigas]	gi|124518459|gb|EF081004.1|/5e-13/Litopenaeus vannamei hemocyte transglutaminase mRNA, complete cds	sp|P52183|ANNU_SCHAM/7e-112/Annulin OS=Schistocerca americana PE=2 SV=1	crg:105341630/2e-145/annulin-like; K05619 transglutaminase 1 [EC:2.3.2.13]	NA	PF00868/1.0E-23/Transglutaminase family	NA
CL68.Contig1_All	3052	7.37	48.95	2.73157233539599	7.13978e-234	1.4800684901845e-231	Up	gi|556097168|gb|ESO85820.1|/1.28636e-150/hypothetical protein LOTGIDRAFT_167800 [Lottia gigantea]	gi|390366030|ref|XM_785714.3|/1e-19/PREDICTED: Strongylocentrotus purpuratus actin-related protein 2/3 complex subunit 1A-like (LOC585909), mRNA	sp|Q92747|ARC1A_HUMAN/6e-132/Actin-related protein 2/3 complex subunit 1A OS=Homo sapiens GN=ARPC1A PE=1 SV=2	crg:105321017/2e-149/actin-related protein 2/3 complex subunit 1A-like; K05757 actin related protein 2/3 complex, subunit 1A/1B	YBR234c/1e-67/---	PTHR10709/1.5E-220/--	NA
Unigene43417_All	1002	0.41	2.72	2.72991083663226	2.4589e-05	0.000140026441155601	Up	gi|291232519|ref|XP_002736211.1|/5.33475e-92/PREDICTED: uncharacterized protein LOC100372278 [Saccoglossus kowalevskii]	NA	NA	NA	PH0757/3e-15/---	PF02900/6.7E-13/Catalytic LigB subunit of aromatic ring-opening dioxygenase	NA
CL966.Contig1_All	353	1.61	10.66	2.72707484464456	3.25424e-06	2.07840717053206e-05	Up	NA	NA	NA	NA	NA	NA	NA
CL1390.Contig1_All	962	0.64	4.22	2.72109918870719	2.51902e-07	1.8271595295029e-06	Up	NA	NA	NA	NA	NA	NA	NA
CL1051.Contig4_All	2319	3.19	21.02	2.72013434019731	8.45562e-77	4.72656537671642e-75	Up	gi|405963565|gb|EKC29127.1|/1.68716e-176/Septin-2 [Crassostrea gigas]	gi|524912290|ref|XM_005110939.1|/1e-30/PREDICTED: Aplysia californica septin-1-like (LOC101854762), partial mRNA	sp|Q91Y81|SEPT2_RAT/2e-151/Septin-2 OS=Rattus norvegicus GN=Sept2 PE=1 SV=1	crg:105321494/6e-180/septin-2-like; K16942 septin 2	SPAC4F10.11/1e-74/---	PF00735/8.5E-127/Septin	NA
CL3340.Contig1_All	898	0.69	4.54	2.71802403051275	2.51902e-07	1.82668782186653e-06	Up	gi|524880656|ref|XP_005096989.1|/5.79373e-15/PREDICTED: uncharacterized protein LOC101848347 isoform X1 [Aplysia californica] &gt;gi|524880658|ref|XP_005096990.1| PREDICTED: uncharacterized protein LOC101848347 isoform X2 [Aplysia californica] &gt;gi|524880660|ref|XP_005096991.1| PREDICTED: uncharacterized protein LOC101848347 isoform X3 [Aplysia californica]	NA	NA	NA	NA	NA	NA
Unigene15373_All	535	1.61	10.59	2.71756999587772	2.71218e-09	2.33867763683807e-08	Up	gi|260807884|ref|XP_002598738.1|/4.0514e-15/hypothetical protein BRAFLDRAFT_95854 [Branchiostoma floridae] &gt;gi|229284012|gb|EEN54750.1| hypothetical protein BRAFLDRAFT_95854 [Branchiostoma floridae]	NA	sp|P86179|CSL3_ONCKE/5e-13/L-rhamnose-binding lectin CSL3 OS=Oncorhynchus keta PE=1 SV=1	pxy:105381165/2e-09/latrophilin Cirl; K04593 latrophilin 2	NA	PF02140/3.6E-22/Galactose binding lectin domain	NA
CL2050.Contig2_All	546	8.70	57.03	2.71263372663362	3.30318e-45	1.11989164779722e-43	Up	NA	NA	NA	NA	NA	NA	NA
CL3563.Contig2_All	811	0.55	3.60	2.71049338280501	1.406084e-05	8.27477340791955e-05	Up	NA	NA	NA	NA	NA	NA	NA
CL1650.Contig1_All	1229	4.53	29.60	2.70801422047008	3.22408e-56	1.35367986726457e-54	Up	gi|556114882|gb|ESP03534.1|/4.94165e-64/hypothetical protein LOTGIDRAFT_137242 [Lottia gigantea]	NA	sp|A8Y5T1|CA194_DANRE/2e-37/Uncharacterized protein C1orf194 homolog OS=Danio rerio GN=si:ch211-163l21.7 PE=4 SV=1	oaa:100093467/5e-17/GPR25; G protein-coupled receptor 25; K08405 G protein-coupled receptor 25	NA	PF12494/3.5E-32/Protein of unknown function (DUF3695)	NA
Unigene17577_All	1425	0.64	4.18	2.70735913208088	2.16352e-10	2.04754424797844e-09	Up	gi|291236288|ref|XP_002738072.1|/3.70035e-61/PREDICTED: leucine-rich repeat-containing protein 73-like [Saccoglossus kowalevskii]	NA	sp|Q587K4|LRC73_RAT/3e-58/Leucine-rich repeat-containing protein 73 OS=Rattus norvegicus GN=Lrrc73 PE=2 SV=1	aqu:100635603/5e-11/protein phosphatase 1 regulatory subunit 37-like; K17576 protein phosphatase 1 regulatory subunit 37	NA	PTHR25480/3.5E-34/--	NA
CL2922.Contig1_All	1251	1.44	9.39	2.70505634621146	2.3702e-19	3.70693473273942e-18	Up	gi|405973548|gb|EKC38254.1|/2.20442e-59/hypothetical protein CGI_10012245 [Crassostrea gigas]	NA	NA	NA	NA	NA	NA
Unigene40481_All	717	1.02	6.65	2.70478518841706	3.42538e-08	2.68871032052536e-07	Up	gi|556108328|gb|ESO96980.1|/5.59312e-29/hypothetical protein LOTGIDRAFT_115312, partial [Lottia gigantea]	NA	sp|O00370|LORF2_HUMAN/4e-08/LINE-1 retrotransposable element ORF2 protein OS=Homo sapiens PE=1 SV=1	NA	NA	NA	NA
Unigene42178_All	1326	0.91	5.93	2.70409365434731	3.3897e-13	3.89659436464088e-12	Up	gi|405962147|gb|EKC27849.1|/1.0178e-09/hypothetical protein CGI_10022631 [Crassostrea gigas]	NA	NA	NA	NA	PS50923/9.825/Sushi/CCP/SCR domain profile.	NA
Unigene16013_All	482	4.07	26.52	2.70398007584634	5.19744e-19	8.0170726062603e-18	Up	NA	NA	NA	NA	NA	NA	NA
CL2127.Contig5_All	1727	0.57	3.71	2.70238536245606	2.3679e-11	2.40028665102851e-10	Up	gi|295293387|gb|ADF87943.1|/3.9107e-24/C-type lectin 5 [Azumapecten farreri]	NA	sp|P86854|PLCL_MYTGA/1e-15/Perlucin-like protein OS=Mytilus galloprovincialis PE=1 SV=1	spu:100889936/2e-15/macrophage mannose receptor 1; K06560 mannose receptor, C type	NA	NA	NA
Unigene38598_All	389	1.15	7.48	2.70140440894326	4.28302e-05	0.000234605594344774	Up	NA	NA	NA	NA	NA	PTHR24250/9.0E-14/--	NA
Unigene39696_All	1067	0.48	3.12	2.70043971814109	3.25424e-06	2.07817090735478e-05	Up	gi|405961647|gb|EKC27412.1|/3.62677e-65/DNA-3-methyladenine glycosylase [Crassostrea gigas]	NA	sp|P29372|3MG_HUMAN/5e-53/DNA-3-methyladenine glycosylase OS=Homo sapiens GN=MPG PE=1 SV=3	crg:105335077/7e-66/probable DNA-3-methyladenine glycosylase; K03652 DNA-3-methyladenine glycosylase [EC:3.2.2.21]	ECU11g0140/2e-44/---	PTHR10429/2.3E-89/--	NA
CL1459.Contig2_All	2047	3.99	25.88	2.69737696577016	7.34554e-82	4.42291260578778e-80	Up	gi|405970232|gb|EKC35160.1|/2.56493e-48/Tumor necrosis factor ligand superfamily member 10 [Crassostrea gigas]	NA	sp|Q9ESE2|TNF11_RAT/3e-10/Tumor necrosis factor ligand superfamily member 11 OS=Rattus norvegicus GN=Tnfsf11 PE=2 SV=1	crg:105344743/9e-51/CD40 ligand-like; K04721 tumor necrosis factor ligand superfamily member 10	NA	PF00229/3.7E-23/TNF(Tumour Necrosis Factor) family	NA
CL151.Contig2_All	1822	0.70	4.53	2.69408422310127	3.7657e-14	4.59291130264872e-13	Up	gi|405963698|gb|EKC29254.1|/5.96805e-94/hypothetical protein CGI_10027469 [Crassostrea gigas]	NA	NA	dre:100148193/8e-06/dnah6; dynein, axonemal, heavy chain 6; K10408 dynein heavy chain, axonemal	NA	PTHR10676/1.2E-22/--	NA
CL2171.Contig1_All	779	1.74	11.23	2.69019871655187	4.7538e-14	5.75310160275743e-13	Up	NA	NA	NA	NA	NA	NA	NA
CL778.Contig2_All	3521	0.73	4.71	2.68975869073277	1.525406e-27	3.22887182622457e-26	Up	gi|405953090|gb|EKC20814.1|/0/Striatin-3 [Crassostrea gigas]	gi|637262320|ref|XM_008103410.1|/3e-51/PREDICTED: Anolis carolinensis striatin, calmodulin binding protein 3 (strn3), mRNA	sp|A5D7H2|STRN3_BOVIN/4e-159/Striatin-3 OS=Bos taurus GN=STRN3 PE=2 SV=1	crg:105332232/0.0/Striatin-3; striatin-3-like; K17608 striatin 1/3/4	all0284_3/2e-20/---	PTHR15653/9.1E-263/--	NA
Unigene36825_All	1137	0.63	4.06	2.68805599368526	3.42538e-08	2.68908604863052e-07	Up	NA	NA	NA	NA	NA	NA	NA
Unigene37215_All	522	0.83	5.34	2.68565650034063	4.28302e-05	0.000234628471535836	Up	NA	NA	NA	NA	NA	NA	NA
CL809.Contig5_All	2182	0.30	1.93	2.68556644165956	4.75112e-08	3.68861828855721e-07	Up	gi|291225111|ref|XP_002732544.1|/8.9592e-47/PREDICTED: RNA-binding motif protein, X chromosome retrogene-like isoform X1 [Saccoglossus kowalevskii]	gi|148235864|ref|NM_001086325.1|/9e-07/Xenopus laevis cold inducible RNA binding protein (cirbp-b), mRNA >gi|32450231|gb|BC054250.1| Xenopus laevis cold-inducible RNA binding protein 2, mRNA (cDNA clone MGC:64461 IMAGE:6880852), complete cds	sp|Q4R7F0|RBMX_MACFA/8e-47/RNA-binding motif protein, X chromosome OS=Macaca fascicularis GN=RBMX PE=2 SV=1	ola:101167216/1e-48/rbmx; RNA binding motif protein, X-linked; K12885 heterogeneous nuclear ribonucleoprotein G	RSc0952/9e-09/---	PTHR24012/9.2E-35/--	NA
Unigene4424_All	2928	1.32	8.49	2.68522662419459	1.39628e-39	4.10681768795811e-38	Up	gi|556099032|gb|ESO87684.1|/0/hypothetical protein LOTGIDRAFT_206985 [Lottia gigantea]	gi|348020199|gb|JN703458.1|/6e-52/Chlamys farreri clone BAC Bam123C08, complete sequence	sp|Q6P1V8|MCM6Z_XENTR/0.0/Zygotic DNA replication licensing factor mcm6 OS=Xenopus tropicalis GN=zmcm6 PE=2 SV=1	spu:577868/0.0/zygotic DNA replication licensing factor mcm6-B; K02542 DNA replication licensing factor MCM6 [EC:3.6.4.12]	SPBC211.04c/0.0/---	PR01662/1.4E-38/Mini-chromosome maintenance (MCM) protein 6 signature	biological_process:GO:0006270//DNA replication initiation;GO:0032508//DNA duplex unwinding;cellular_component:GO:0005634//nucleus;GO:0042555//MCM complex;molecular_function:GO:0003677//DNA binding;GO:0005524//ATP binding;GO:0003678//DNA helicase activity;
Unigene6389_All	1420	3.48	22.38	2.68505082512767	6.06348e-49	2.22346070130548e-47	Up	gi|555707716|gb|ESO10949.1|/1.44069e-81/hypothetical protein HELRODRAFT_167463 [Helobdella robusta]	NA	sp|Q4DJ07|PGFS_TRYCC/2e-55/Prostaglandin F synthase OS=Trypanosoma cruzi (strain CL Brener) GN=Tc00.1047053511287.49 PE=1 SV=2	cel:CELE_ZK1290.5/6e-51/Uncharacterized oxidoreductase ZK1290.5; K00540	BH2158/5e-63/---	PR00069/3.5E-45/Aldo-keto reductase signature	NA
CL1163.Contig3_All	1478	1.88	12.09	2.68500967757149	1.616288e-28	3.52073777681272e-27	Up	gi|405972154|gb|EKC36940.1|/3.46686e-102/hypothetical protein CGI_10023087 [Crassostrea gigas]	NA	sp|Q8CDT7|CJ107_MOUSE/4e-32/Uncharacterized protein C10orf107 homolog OS=Mus musculus PE=2 SV=2	NA	NA	PF14769/1.5E-23/Flagellar C1a complex subunit C1a-32	NA
Unigene43547_All	711	0.59	3.79	2.68341098880925	4.28302e-05	0.000234674239305569	Up	gi|405958656|gb|EKC24764.1|/2.7526e-26/hypothetical protein CGI_10006275 [Crassostrea gigas]	NA	NA	NA	NA	PF03281/6.1E-24/Mab-21 protein	NA
Unigene36665_All	300	1.96	12.59	2.68335272360381	5.6437e-06	3.49522410539081e-05	Up	NA	NA	NA	NA	NA	NA	NA
Unigene44644_All	661	0.64	4.11	2.68299458368168	4.28302e-05	0.000234651353188999	Up	gi|405975951|gb|EKC40479.1|/5.3975e-15/Zinc finger FYVE domain-containing protein 9 [Crassostrea gigas]	NA	NA	smm:Smp_151760/8e-14/ubiquitin-activating enzyme E1C; K10686 ubiquitin-activating enzyme E1 C [EC:6.2.1.45]	NA	PF00581/8.8E-10/Rhodanese-like domain	NA
CL2916.Contig4_All	1993	21.50	137.98	2.68205060068562	0	0	Up	gi|405965521|gb|EKC30890.1|/1.20858e-10/hypothetical protein CGI_10028571 [Crassostrea gigas]	gi|116834292|gb|EF032136.1|/5e-33/Apostichopus japonicus clone AH208 microsatellite sequence	NA	crg:105344462/7e-11/protein shisa-5-like; K10135 scotin	NA	NA	NA
Unigene3504_All	1331	0.91	5.84	2.68202991868132	5.8491e-13	6.64222235294118e-12	Up	gi|405950931|gb|EKC18886.1|/7.07518e-136/Alpha-methylacyl-CoA racemase [Crassostrea gigas]	NA	sp|O09174|AMACR_MOUSE/7e-122/Alpha-methylacyl-CoA racemase OS=Mus musculus GN=Amacr PE=1 SV=4	crg:105335665/1e-136/alpha-methylacyl-CoA racemase-like; K01796 alpha-methylacyl-CoA racemase [EC:5.1.99.4]	CC1841/3e-86/---	PF02515/1.2E-52/CoA-transferase family III	NA
CL3485.Contig1_All	842	0.36	2.31	2.68182403997375	0.000145205	0.00072593454569725	Up	gi|291226468|ref|XP_002733215.1|/2.37889e-44/PREDICTED: MIP18 family protein CG30152-like [Saccoglossus kowalevskii]	gi|390342201|ref|XM_781183.3|/1e-09/PREDICTED: Strongylocentrotus purpuratus MIP18 family protein FAM96A-like (LOC581170), mRNA	sp|Q9H5X1|FA96A_HUMAN/8e-41/MIP18 family protein FAM96A OS=Homo sapiens GN=FAM96A PE=1 SV=1	tsp:Tsp_09343/7e-26/putative ELM2 domain protein; K11660 metastasis-associated protein MTA	SPAC144.16/3e-28/---	PF01883/8.9E-5/Domain of unknown function DUF59	biological_process:GO:0016226//iron-sulfur cluster assembly;GO:0007059//chromosome segregation;cellular_component:GO:0005634//nucleus;GO:0005737//cytoplasm;
Unigene8351_All	2367	1.59	10.19	2.68005538088146	4.94474e-38	1.40650938592405e-36	Up	gi|405961001|gb|EKC26864.1|/0/Heat shock 70 kDa protein 12B [Crassostrea gigas]	gi|260794668|ref|XM_002592284.1|/4e-06/Branchiostoma floridae hypothetical protein, mRNA	sp|Q8K0U4|HS12A_MOUSE/1e-90/Heat shock 70 kDa protein 12A OS=Mus musculus GN=Hspa12a PE=1 SV=1	aqu:100633272/5e-32/uncharacterized LOC100633272; K10380 ankyrin	SPAC22A12.15c/1e-10/---	PTHR14187:SF5/4.0E-139/--	NA
CL131.Contig2_All	993	68.99	440.65	2.67517403950154	0	0	Up	gi|49066052|sp|Q95NR9.3|CALM_METSE/7.42359e-78/RecName: Full=Calmodulin; Short=CaM &gt;gi|14588595|dbj|BAB61794.1| calmodulin [Metridium senile] &gt;gi|14588599|dbj|BAB61796.1| calmodulin [Metridium senile] &gt;gi|156066422|gb|ABU43070.1| calmodulin [Haliotis diversicolor] &gt;gi|169245993|gb|ACA51013.1| calmodulin [Acropora muricata] &gt;gi|206814475|gb|ACI22622.1| calmodulin [Hyriopsis schlegel…	gi|294860883|gb|GQ403698.1|/1e-126/Chlamys farreri calmodulin-1 (cam) mRNA, complete cds	sp|Q95NR9|CALM_METSE/1e-79/Calmodulin OS=Metridium senile PE=1 SV=3	cin:445635/2e-78/cam, Ci-CaM; calmodulin homologue (EC:2.7.11.19); K02183 calmodulin	SPAC3A12.14/4e-60/---	PS50222/17.972/EF-hand calcium-binding domain profile.	biological_process:GO:0016310//phosphorylation;molecular_function:GO:0005509//calcium ion binding;GO:0016301//kinase activity;
Unigene8050_All	1372	11.03	70.39	2.67393769510448	2.43796e-144	2.78373408292683e-142	Up	gi|405971678|gb|EKC36501.1|/5.54147e-99/Uncharacterized protein C15orf26-like protein [Crassostrea gigas]	NA	sp|Q568D2|CO026_DANRE/4e-53/Uncharacterized protein C15orf26 homolog OS=Danio rerio GN=zgc:110373 PE=2 SV=1	NA	NA	PTHR24274/1.4E-90/--	NA
Unigene44908_All	1230	0.76	4.85	2.6739134236309	3.7434e-10	3.48173386092715e-09	Up	gi|405969873|gb|EKC34818.1|/2.48688e-15/hypothetical protein CGI_10022520 [Crassostrea gigas]	NA	sp|Q8HY01|CD209_NOMCO/7e-07/CD209 antigen OS=Nomascus concolor GN=CD209 PE=3 SV=1	ecb:100064877/7e-07/CLEC17A; C-type lectin domain family 17, member A; K17513 C-type lectin superfamily 17 member A	NA	PS50041/12.352/C-type lectin domain profile.	NA
CL3991.Contig2_All	943	1.08	6.89	2.67347267054082	4.1283e-11	4.11642948881789e-10	Up	NA	NA	NA	NA	NA	NA	NA
Unigene14465_All	1205	1.85	11.79	2.67196654246345	2.11404e-22	3.74645233817035e-21	Up	gi|410914582|ref|XP_003970766.1|/4.95023e-69/PREDICTED: oligoribonuclease, mitochondrial-like [Takifugu rubripes]	NA	sp|A2VE52|ORN_BOVIN/2e-69/Oligoribonuclease, mitochondrial OS=Bos taurus GN=REXO2 PE=2 SV=1	tru:101061509/1e-69/rexo2; RNA exonuclease 2; K13288 oligoribonuclease [EC:3.1.-.-]	VC0341/7e-45/---	SM00479/1.4E-27/--	NA
Unigene8413_All	1318	1.53	9.75	2.67187056594432	1.800192e-20	2.96051481779859e-19	Up	gi|585700744|ref|XP_002731840.2|/2.03389e-119/PREDICTED: uncharacterized protein LOC100369558 [Saccoglossus kowalevskii]	NA	sp|P0CG55|UBB_SHEEP/8e-10/Polyubiquitin-B OS=Ovis aries GN=UBB PE=2 SV=1	aqu:100633511/9e-48/E3 ubiquitin-protein ligase RNF19A-like; K11972 E3 ubiquitin-protein ligase RNF19A [EC:2.3.2.27]	YLL039c/2e-10/---	PF00240/5.1E-10/Ubiquitin family	biological_process:GO:0032436//positive regulation of proteasomal ubiquitin-dependent protein catabolic process;GO:0042787//protein ubiquitination involved in ubiquitin-dependent protein catabolic process;GO:0000209//protein polyubiquitination;cellular_component:GO:0000151//ubiquitin ligase complex;GO:0005737//cytoplasm;molecular_function:GO:0061630//ubiquitin protein ligase activity;GO:0031624//…
Unigene18460_All	697	0.75	4.77	2.66902676550963	5.6437e-06	3.49560946637266e-05	Up	NA	NA	NA	NA	NA	NA	NA
Unigene16956_All	833	1.49	9.47	2.66805209500622	1.007684e-12	1.12813215926664e-11	Up	gi|405965936|gb|EKC31274.1|/3.05679e-28/Methyltransferase-like protein 12, mitochondrial [Crassostrea gigas]	NA	sp|Q501S4|MET12_DANRE/1e-16/Methyltransferase-like protein 12, mitochondrial OS=Danio rerio GN=mettl12 PE=2 SV=2	NA	NA	PF08241/1.3E-12/Methyltransferase domain	NA
Unigene11807_All	652	0.81	5.13	2.66296501272243	5.6437e-06	3.49483882936508e-05	Up	NA	NA	NA	NA	NA	NA	NA
Unigene45662_All	987	0.73	4.62	2.66192448253604	5.92412e-08	4.56585558183564e-07	Up	gi|405950925|gb|EKC18880.1|/1.65192e-45/Cytoglobin-1 [Crassostrea gigas]	NA	sp|Q575T0|CYGB1_ORYLA/1e-10/Cytoglobin-1 OS=Oryzias latipes GN=cygb1 PE=2 SV=1	NA	NA	PF00042/8.0E-12/Globin	NA
CL3989.Contig2_All	1756	1.65	10.43	2.66020122827395	8.58732e-29	1.89109550356723e-27	Up	gi|321477296|gb|EFX88255.1|/2.50791e-50/hypothetical protein DAPPUDRAFT_305705 [Daphnia pulex]	NA	sp|Q96JP0|FEM1C_HUMAN/5e-46/Protein fem-1 homolog C OS=Homo sapiens GN=FEM1C PE=1 SV=1	xma:102218633/4e-37/protein fem-1 homolog B-like; K10349 Fem-1 homolog b	all2748/6e-13/---	PTHR24173/3.2E-51/--	NA
CL1999.Contig2_All	898	1.03	6.51	2.66001320598242	1.113738e-09	9.97251727191584e-09	Up	gi|507662101|ref|XP_004635702.1|/3.87721e-19/PREDICTED: C-type lectin domain family 17, member A [Octodon degus]	NA	sp|Q6ZS10|CL17A_HUMAN/3e-18/C-type lectin domain family 17, member A OS=Homo sapiens GN=CLEC17A PE=1 SV=2	hgl:101704432/3e-18/Fcer2; Fc fragment of IgE, low affinity II, receptor for (CD23); K06468 Fc receptor, IgE, low affinity II	NA	PF00059/3.7E-12/Lectin C-type domain	NA
CL3835.Contig2_All	2221	1.44	9.10	2.65979773364375	8.52272e-32	2.04698317297991e-30	Up	NA	NA	NA	NA	NA	NA	NA
Unigene18648_All	1262	1.04	6.57	2.65930984218124	1.410132e-13	1.66076300830189e-12	Up	gi|524888233|ref|XP_005100692.1|/1.60269e-57/PREDICTED: uncharacterized protein LOC101854415 isoform X2 [Aplysia californica]	NA	sp|O43247|TEX33_HUMAN/3e-09/Testis-expressed sequence 33 protein OS=Homo sapiens GN=TEX33 PE=2 SV=2	NA	NA	PF15400/1.1E-21/Testis-expressed sequence 33 protein family	NA
CL3779.Contig1_All	1139	4.84	30.56	2.65856559076115	3.25928e-52	1.27863011061453e-50	Up	gi|333449457|gb|AEF33414.1|/3.39358e-56/DNA-directed RNA polymerases I/II/III subunit rpabc3 [Crassostrea ariakensis]	gi|556980149|ref|XM_005996760.1|/5e-16/PREDICTED: Latimeria chalumnae DNA-directed RNA polymerases I, II, and III subunit RPABC3-like (LOC102364801), transcript variant X2, mRNA	sp|Q923G2|RPAB3_MOUSE/2e-53/DNA-directed RNA polymerases I, II, and III subunit RPABC3 OS=Mus musculus GN=Polr2h PE=2 SV=3	crg:105330854/5e-62/DNA-directed RNA polymerases I, II, and III subunit RPABC3-like; K03016 DNA-directed RNA polymerases I, II, and III subunit RPABC3	NA	SM00658/3.0E-58/RNA polymerase subunit 8	biological_process:GO:0006351//transcription, DNA-templated;cellular_component:GO:0005665//DNA-directed RNA polymerase II, core complex;GO:0005666//DNA-directed RNA polymerase III complex;GO:0005736//DNA-directed RNA polymerase I complex;molecular_function:GO:0001055//RNA polymerase II activity;GO:0001056//RNA polymerase III activity;GO:0001054//RNA polymerase I activity;
Unigene40509_All	201	3.87	24.41	2.65706682363674	1.301612e-06	8.74350818318785e-06	Up	NA	NA	NA	NA	NA	NA	NA
CL1166.Contig5_All	1364	1.27	8.01	2.65697374563654	1.87256e-17	2.69596811071246e-16	Up	gi|405961090|gb|EKC26944.1|/7.52237e-48/MRG-binding protein [Crassostrea gigas]	NA	sp|Q9DAT2|MRGBP_MOUSE/2e-30/MRG/MORF4L-binding protein OS=Mus musculus GN=Mrgbp PE=2 SV=2	crg:105331287/4e-53/MRG/MORF4L-binding protein-like; K11343 MRG-binding protein	NA	PTHR13581:SF4/6.4E-40/--	NA
Unigene12826_All	2249	3.89	24.52	2.65611691870459	4.39986e-84	2.72820458145695e-82	Up	NA	NA	NA	NA	NA	PF00229/1.2E-7/TNF(Tumour Necrosis Factor) family	NA
Unigene36478_All	805	0.77	4.85	2.65505439637959	7.5521e-07	5.21398394740076e-06	Up	gi|597739540|ref|XP_007231956.1|/3.07313e-14/PREDICTED: uncharacterized protein LOC103039418 [Astyanax mexicanus]	NA	sp|P12036|NFH_HUMAN/9e-07/Neurofilament heavy polypeptide OS=Homo sapiens GN=NEFH PE=1 SV=4	lcm:102362710/6e-08/NEFH; neurofilament, heavy polypeptide; K04574 neurofilament heavy polypeptide	NA	NA	NA
Unigene16069_All	892	0.69	4.34	2.65302677566631	7.5521e-07	5.21334325141312e-06	Up	NA	gi|344310976|gb|HQ025801.1|/6e-09/Argopecten irradians catalase gene, complete cds	NA	NA	NA	NA	NA
CL860.Contig2_All	1080	1.64	10.31	2.65227661275002	1.088758e-17	1.58620972313278e-16	Up	gi|405969741|gb|EKC34694.1|/3.94629e-67/hypothetical protein CGI_10026831 [Crassostrea gigas]	NA	NA	NA	NA	PF15115/5.2E-16/Domain of unknown function with conserved HDNR motif	NA
Unigene522_All	1190	1.45	9.09	2.64822739417917	3.21684e-17	4.58436421917808e-16	Up	gi|573901909|ref|XP_006638680.1|/1.99402e-54/PREDICTED: D-tyrosyl-tRNA(Tyr) deacylase 1-like [Lepisosteus oculatus]	NA	sp|Q2T9V8|DTD1_BOVIN/3e-54/D-tyrosyl-tRNA(Tyr) deacylase 1 OS=Bos taurus GN=DTD1 PE=2 SV=1	mdo:100031436/7e-55/DTD1; D-tyrosyl-tRNA deacylase 1; K07560 D-tyrosyl-tRNA(Tyr) deacylase [EC:3.1.-.-]	YDL219w/1e-30/---	PTHR10472/2.3E-90/--	molecular_function:GO:0003824//catalytic activity;
Unigene16803_All	303	1.55	9.71	2.64720308014495	7.42896e-05	0.000391835616261384	Up	NA	NA	NA	NA	NA	NA	NA
Unigene12838_All	642	1.98	12.40	2.64676778519463	1.733214e-12	1.90956062153363e-11	Up	NA	NA	NA	NA	NA	NA	NA
Unigene44904_All	948	0.65	4.07	2.64651717123779	7.5521e-07	5.21462480088495e-06	Up	gi|260821125|ref|XP_002605884.1|/8.58103e-105/hypothetical protein BRAFLDRAFT_87444 [Branchiostoma floridae] &gt;gi|229291220|gb|EEN61894.1| hypothetical protein BRAFLDRAFT_87444 [Branchiostoma floridae]	gi|571537931|ref|XM_623651.4|/1e-07/PREDICTED: Apis mellifera Sirt4 histone deacetylase (Sirt4), transcript variant 2, mRNA	sp|Q1JQC6|SIR4_BOVIN/2e-94/NAD-dependent protein deacetylase sirtuin-4 OS=Bos taurus GN=SIRT4 PE=2 SV=1	crg:105335580/2e-98/NAD-dependent protein deacetylase sirtuin-4-like; K11414 NAD-dependent deacetylase sirtuin 4 [EC:3.5.1.-]	TM0490/2e-26/---	PF02146/4.2E-54/Sir2 family	biological_process:GO:0006471//protein ADP-ribosylation;GO:0006476//protein deacetylation;cellular_component:GO:0005759//mitochondrial matrix;molecular_function:GO:0070403//NAD+ binding;GO:0008270//zinc ion binding;GO:0034979//NAD-dependent protein deacetylase activity;
CL3968.Contig1_All	932	2.84	17.77	2.645480846524	2.06706e-25	4.06025512867133e-24	Up	NA	NA	NA	NA	NA	NA	NA
CL131.Contig1_All	894	37.20	232.71	2.64515868103315	1.594244e-297	4.45579300656716e-295	Up	gi|556104719|gb|ESO93371.1|/2.36011e-77/hypothetical protein LOTGIDRAFT_216228 [Lottia gigantea]	gi|294860883|gb|GQ403698.1|/1e-128/Chlamys farreri calmodulin-1 (cam) mRNA, complete cds	sp|Q95NR9|CALM_METSE/4e-79/Calmodulin OS=Metridium senile PE=1 SV=3	smm:Smp_026560.2/2e-77/calmodulin; K02183 calmodulin	SPAC3A12.14/7e-61/---	PS50222/17.972/EF-hand calcium-binding domain profile.	molecular_function:GO:0005509//calcium ion binding;
Unigene40331_All	518	0.83	5.18	2.64176885633963	7.42896e-05	0.000391725281471748	Up	NA	NA	NA	NA	NA	NA	NA
CL710.Contig2_All	2631	1.76	10.98	2.6412307203679	5.22724e-45	1.76369903135135e-43	Up	gi|405966541|gb|EKC31815.1|/1.61586e-154/Fructose-1,6-bisphosphatase 1 [Crassostrea gigas]	gi|193734852|gb|EU623933.1|/2e-08/Argopecten irradians clone HWDD051 microsatellite sequence	sp|P00637|F16P1_RABIT/6e-124/Fructose-1,6-bisphosphatase 1 OS=Oryctolagus cuniculus GN=FBP1 PE=1 SV=4	crg:105322747/3e-155/fructose-1,6-bisphosphatase 1-like; K03841 fructose-1,6-bisphosphatase I [EC:3.1.3.11]	YLR377c/8e-82/---	PF00316/8.7E-128/Fructose-1-6-bisphosphatase	NA
CL4512.Contig2_All	4228	4.34	27.07	2.64092793977048	4.40644e-174	6.11222188444444e-172	Up	gi|405955467|gb|EKC22575.1|/4.4709e-88/ETS-related transcription factor Elf-5 [Crassostrea gigas]	NA	sp|Q32LN0|EHF_BOVIN/3e-21/ETS homologous factor OS=Bos taurus GN=EHF PE=2 SV=1	crg:105348386/2e-93/ETS-related transcription factor Elf-3-like; K17102 ETS homologous factor	NA	PF00178/2.0E-21/Ets-domain	NA
Unigene19805_All	478	0.91	5.67	2.63941028474353	7.42896e-05	0.000391762052830189	Up	NA	NA	NA	NA	NA	NA	NA
CL4682.Contig1_All	2613	1.63	10.14	2.63711378277226	4.47488e-41	1.37521777155361e-39	Up	gi|556098932|gb|ESO87584.1|/1.9438e-59/hypothetical protein LOTGIDRAFT_166465 [Lottia gigantea]	NA	sp|Q14162|SREC_HUMAN/1e-36/Scavenger receptor class F member 1 OS=Homo sapiens GN=SCARF1 PE=1 SV=3	crg:105323578/4e-56/receptor-type tyrosine-protein phosphatase kappa-like; K13297 receptor-type tyrosine-protein phosphatase T [EC:3.1.3.48]	NA	PF00754/7.4E-6/F5/8 type C domain	NA
Unigene2348_All	1903	1.47	9.14	2.63637801022171	3.03378e-27	6.34518588384215e-26	Up	NA	NA	NA	NA	NA	NA	NA
Unigene42776_All	613	0.69	4.29	2.63630938072138	7.42896e-05	0.000391688517015486	Up	NA	NA	NA	NA	NA	NA	NA
Unigene2526_All	1666	1.20	7.46	2.63614122464672	9.10838e-20	1.45242853147885e-18	Up	gi|405963282|gb|EKC28870.1|/2.17258e-79/Cysteine-rich secretory protein Mr30 [Crassostrea gigas]	NA	sp|A1BQQ5|MR30_CONMR/4e-37/Cysteine-rich venom protein Mr30 OS=Conus marmoreus PE=1 SV=1	spu:574641/1e-25/probable G-protein coupled receptor 128; K10401 kinesin family member 18/19	YJL079c/4e-16/---	PF00188/1.3E-18/Cysteine-rich secretory protein family	NA
Unigene1937_All	3270	0.84	5.22	2.63558857379112	5.19622e-27	1.07796620073855e-25	Up	gi|405966718|gb|EKC31961.1|/1.58809e-29/Poly [ADP-ribose] polymerase 12 [Crassostrea gigas]	gi|323510943|gb|HQ225752.1|/1e-16/Argopecten irradians clone AiDD105 microsatellite sequence	sp|Q8BZ20|PAR12_MOUSE/1e-18/Poly [ADP-ribose] polymerase 12 OS=Mus musculus GN=Parp12 PE=2 SV=3	crg:105348951/3e-24/poly [ADP-ribose] polymerase 12-like; K15259 poly [ADP-ribose] polymerase 7/11/12/13 [EC:2.4.2.30]	NA	PS50103/6.39/Zinc finger C3H1-type profile.	NA
Unigene44242_All	768	1.36	8.45	2.63534468991921	1.539492e-10	1.47661911517842e-09	Up	gi|556094130|gb|ESO82783.1|/7.85715e-57/hypothetical protein LOTGIDRAFT_229807 [Lottia gigantea]	NA	sp|P54363|APT_DROPS/1e-43/Adenine phosphoribosyltransferase OS=Drosophila pseudoobscura pseudoobscura GN=Aprt PE=3 SV=1	crg:105348875/1e-59/adenine phosphoribosyltransferase-like; K00759 adenine phosphoribosyltransferase [EC:2.4.2.7]	Zapt/3e-39/---	PF00156/2.3E-22/Phosphoribosyl transferase domain	biological_process:GO:0046083//adenine metabolic process;GO:0009116//nucleoside metabolic process;GO:0044711//single-organism biosynthetic process;GO:0043101//purine-containing compound salvage;cellular_component:GO:0044424//intracellular part;GO:0043227//membrane-bounded organelle;molecular_function:GO:1901363//heterocyclic compound binding;GO:0097159//organic cyclic compound binding;GO:0016757/…
Unigene12241_All	2303	1.60	9.93	2.63372181264101	1.509146e-35	4.03333986622265e-34	Up	gi|405958349|gb|EKC24485.1|/0/Eukaryotic translation initiation factor 2-alpha kinase 4 [Crassostrea gigas]	gi|524883422|ref|XM_005098285.1|/5e-24/PREDICTED: Aplysia californica cryptochrome DASH-like (LOC101863104), transcript variant X2, mRNA	sp|Q75WS4|CRYD_XENLA/0.0/Cryptochrome DASH OS=Xenopus laevis GN=cry-dash PE=2 SV=1	crg:105337868/0.0/cryptochrome DASH-like; K01669 deoxyribodipyrimidine photo-lyase [EC:4.1.99.3]	sll1629/9e-127/---	PTHR11455/4.3E-263/--	biological_process:GO:0006281//DNA repair;GO:0018298//protein-chromophore linkage;molecular_function:GO:0003913//DNA photolyase activity;
Unigene19585_All	505	15.87	98.49	2.63367512245896	4.12088e-68	2.04869731539823e-66	Up	gi|405955335|gb|EKC22490.1|/4.96824e-48/hypothetical protein CGI_10002180 [Crassostrea gigas]	NA	sp|Q9D581|EFC10_MOUSE/9e-22/EF-hand calcium-binding domain-containing protein 10 OS=Mus musculus GN=Efcab10 PE=2 SV=1	NA	NA	PS50222/9.102/EF-hand calcium-binding domain profile.	NA
Unigene36005_All	226	5.00	31.02	2.633198686374	3.2849e-09	2.80753251483341e-08	Up	NA	NA	NA	NA	NA	NA	NA
CL3291.Contig2_All	1307	2.61	16.18	2.63208989586009	1.22012e-32	2.99710981023174e-31	Up	gi|405965521|gb|EKC30890.1|/3.01533e-14/hypothetical protein CGI_10028571 [Crassostrea gigas]	gi|255098792|gb|FJ590509.1|/9e-12/Argopecten irradians manganese superoxide dismutase (MnSOD) gene, complete cds	sp|P16110|LEG3_MOUSE/8e-07/Galectin-3 OS=Mus musculus GN=Lgals3 PE=1 SV=3	xtr:595060/1e-11/tmbim1, mst100, recs1; transmembrane BAX inhibitor motif containing 1; K06890 uncharacterized protein	NA	NA	NA
Unigene15442_All	1132	2.88	17.83	2.63016598618268	1.261914e-30	2.91976131350906e-29	Up	gi|405968363|gb|EKC33440.1|/4.37488e-72/Hepatic leukemia factor [Crassostrea gigas]	NA	sp|Q8BW74|HLF_MOUSE/2e-55/Hepatic leukemia factor OS=Mus musculus GN=Hlf PE=2 SV=1	crg:105344124/9e-73/opp; hepatic leukemia factor-like; K09057 hepatic leukemia factor	NA	SM00338/1.2E-7/basic region leucin zipper	NA
CL535.Contig2_All	2593	1.91	11.81	2.62836442136141	1.554162e-47	5.53995639822335e-46	Up	gi|405950280|gb|EKC18277.1|/1.53093e-48/hypothetical protein CGI_10013876 [Crassostrea gigas]	NA	sp|E1BD59|TRI56_BOVIN/4e-18/E3 ubiquitin-protein ligase TRIM56 OS=Bos taurus GN=TRIM56 PE=3 SV=1	crg:105342254/2e-31/uncharacterized LOC105342254; K11997 tripartite motif-containing protein 2/3	NA	PTHR24103:SF287/1.3E-40/--	NA
CL803.Contig2_All	2187	4.61	28.47	2.62660383731293	1.315614e-93	9.04633577625459e-92	Up	gi|405962684|gb|EKC28335.1|/2.49849e-89/hypothetical protein CGI_10011556 [Crassostrea gigas]	NA	NA	NA	NA	NA	NA
CL2474.Contig1_All	2133	0.98	6.05	2.62608148804675	6.07758e-21	1.01918295295522e-19	Up	gi|443713388|gb|ELU06258.1|/4.42566e-75/hypothetical protein CAPTEDRAFT_19157 [Capitella teleta]	NA	sp|Q99489|OXDD_HUMAN/4e-68/D-aspartate oxidase OS=Homo sapiens GN=DDO PE=2 SV=1	crg:105343454/9e-100/D-aspartate oxidase-like; K00272 D-aspartate oxidase [EC:1.4.3.1]	Rv1905c/7e-27/---	PTHR11530/9.6E-133/--	NA
Unigene41570_All	702	0.60	3.70	2.62449086490779	7.42896e-05	0.000391651759459459	Up	NA	NA	NA	NA	NA	NA	NA
Unigene6856_All	665	0.79	4.87	2.62399721390524	9.75262e-06	5.87983136252415e-05	Up	NA	NA	NA	NA	NA	NA	NA
Unigene43431_All	1139	0.63	3.88	2.62263291868721	1.021848e-07	7.68581830820726e-07	Up	NA	NA	NA	NA	NA	NA	NA
Unigene37332_All	704	0.60	3.69	2.62058641045188	7.42896e-05	0.000391798831092752	Up	gi|405964109|gb|EKC29631.1|/9.23037e-11/hypothetical protein CGI_10027421 [Crassostrea gigas]	NA	NA	NA	NA	NA	NA
Unigene17357_All	1092	0.75	4.61	2.61980424993346	1.394252e-08	1.13286503986115e-07	Up	gi|405968748|gb|EKC33788.1|/1.06897e-19/Aggrecan core protein [Crassostrea gigas]	NA	sp|P86854|PLCL_MYTGA/4e-16/Perlucin-like protein OS=Mytilus galloprovincialis PE=1 SV=1	crg:105329017/1e-17/type-2 ice-structuring protein-like; K10059 C-type lectin domain family 4 member E	NA	PF00059/5.9E-13/Lectin C-type domain	NA
CL824.Contig2_All	2666	0.91	5.59	2.61890983264449	1.26098e-23	2.33561933531157e-22	Up	gi|405975752|gb|EKC40300.1|/2.21287e-42/hypothetical protein CGI_10023735 [Crassostrea gigas]	NA	sp|P13816|GARP_PLAFF/5e-09/Glutamic acid-rich protein OS=Plasmodium falciparum (isolate FC27 / Papua New Guinea) GN=GARP PE=4 SV=1	cmk:103186168/5e-08/cenpf; centromere protein F, 350/400kDa; K11499 centromere protein F	PA1527/9e-06/---	NA	NA
CL1280.Contig1_All	1496	6.19	37.97	2.61684868440482	6.00646e-84	3.71211121980198e-82	Up	gi|443690943|gb|ELT92936.1|/3.13247e-50/hypothetical protein CAPTEDRAFT_164759 [Capitella teleta]	gi|121047971|gb|EF148953.1|/1e-08/Chlamys farreri clone CFFD164 microsatellite sequence	sp|Q6P8Y1|CAPSL_MOUSE/2e-50/Calcyphosin-like protein OS=Mus musculus GN=Capsl PE=2 SV=4	mmu:80796/4e-10/Calm4, 2310037J09Rik, AI649108, DD112, Scarf; calmodulin 4; K02183 calmodulin	SPAC3A12.14/4e-07/---	PTHR10891/5.0E-64/--	NA
CL3469.Contig2_All	620	1.05	6.44	2.61667136044849	7.5521e-07	5.21270271286399e-06	Up	gi|340383075|ref|XP_003390043.1|/2.61963e-10/PREDICTED: von Willebrand factor A domain-containing protein 5A-like, partial [Amphimedon queenslandica]	NA	NA	NA	NA	NA	NA
CL2213.Contig3_All	6836	29.57	180.93	2.61322549246086	0	0	Up	gi|403334965|gb|EJY66653.1|/1.05731e-140/hypothetical protein OXYTRI_13058 [Oxytricha trifallax]	gi|34369184|gb|AY145391.1|/0.0/Argopecten irradians 28S ribosomal RNA gene, partial sequence	sp|P0CI21|TE53_HASHE/5e-06/Augerpeptide hhe53 OS=Hastula hectica PE=2 SV=1	apla:101789470/3e-20/olfactory receptor 14C36-like; K04257 olfactory receptor	NA	NA	NA
Unigene14609_All	1490	2.36	14.43	2.61221253512936	1.078372e-32	2.65356032483574e-31	Up	gi|209879295|ref|XP_002141088.1|/2.0331e-25/hypothetical protein [Cryptosporidium muris RN66] &gt;gi|209556694|gb|EEA06739.1| hypothetical protein, conserved [Cryptosporidium muris RN66]	NA	sp|P02840|SGS3_DROME/1e-21/Salivary glue protein Sgs-3 OS=Drosophila melanogaster GN=Sgs3 PE=2 SV=1	ngi:103751112/1e-21/Muc2; mucin 2, oligomeric mucus/gel-forming; K10955 intestinal mucin-2	YPO2725/6e-08/---	NA	NA
Unigene13648_All	933	3.42	20.91	2.61212483170368	4.41686e-29	9.834734882283e-28	Up	gi|405961349|gb|EKC27166.1|/1.41349e-11/hypothetical protein CGI_10005949 [Crassostrea gigas]	NA	NA	NA	NA	PF00229/3.4E-5/TNF(Tumour Necrosis Factor) family	NA
CL1394.Contig3_All	704	0.97	5.93	2.61197545235888	2.51902e-07	1.82739547469008e-06	Up	gi|405953007|gb|EKC20746.1|/1.3793e-06/hypothetical protein CGI_10005504, partial [Crassostrea gigas]	NA	NA	NA	NA	NA	NA
Unigene38366_All	1294	0.63	3.85	2.61143471208235	1.394252e-08	1.13302891445103e-07	Up	gi|405977383|gb|EKC41840.1|/2.96755e-22/Carbohydrate sulfotransferase 11 [Crassostrea gigas]	NA	sp|Q6AXM1|CHSTA_DANRE/5e-09/Carbohydrate sulfotransferase 10 OS=Danio rerio GN=chst10 PE=2 SV=1	crg:105324140/4e-45/uncharacterized LOC105324140; K01017 chondroitin 4-sulfotransferase 11 [EC:2.8.2.5]	NA	PTHR12137/6.7E-15/--	NA
CL1197.Contig2_All	1371	6.77	41.35	2.61065959048364	2.98636e-83	1.82753520784314e-81	Up	NA	NA	NA	NA	NA	NA	NA
Unigene13026_All	1981	8.00	48.84	2.60999129521268	8.43018e-143	9.4718130408e-141	Up	gi|405951279|gb|EKC19206.1|/1.90508e-32/hypothetical protein CGI_10009276 [Crassostrea gigas]	NA	NA	NA	NA	NA	NA
Unigene15667_All	909	2.72	16.57	2.60689504597111	1.08184e-22	1.93737990181702e-21	Up	gi|388571216|gb|AFK73704.1|/1.88492e-37/replication protein A3 [Ostrea edulis]	NA	sp|Q9CQ71|RFA3_MOUSE/9e-16/Replication protein A 14 kDa subunit OS=Mus musculus GN=Rpa3 PE=2 SV=1	crg:105342471/2e-39/replication protein A 14 kDa subunit-like; K10740 replication factor A3	NA	PF08661/5.0E-24/Replication factor A protein 3	biological_process:GO:0006259//DNA metabolic process;
CL1651.Contig2_All	1997	6.52	39.71	2.60655849129339	1.64177e-117	1.49483557633711e-115	Up	gi|429142501|gb|AFZ76969.1|/1.4592e-64/interferon regulatory factor 2 [Pinctada fucata x Pinctada maculata]	gi|333906197|gb|JF412717.1|/3e-06/Hyriopsis cumingii interferon regulatory factor 2 (IRF-2) mRNA, complete cds	sp|P23906|IRF2_MOUSE/1e-38/Interferon regulatory factor 2 OS=Mus musculus GN=Irf2 PE=1 SV=1	crg:105343806/5e-59/interferon regulatory factor 1-like; K09444 interferon regulatory factor 1	NA	PTHR11949:SF22/6.5E-54/--	NA
CL1954.Contig2_All	1609	2.13	12.96	2.60514038265879	1.287968e-31	3.0698118924056e-30	Up	NA	NA	NA	NA	NA	NA	NA
Unigene35942_All	1085	0.48	2.92	2.60486205815886	9.75262e-06	5.88046244885693e-05	Up	NA	gi|323510943|gb|HQ225752.1|/5e-10/Argopecten irradians clone AiDD105 microsatellite sequence	NA	NA	NA	NA	NA
Unigene35741_All	902	2.40	14.58	2.60288440871842	6.46592e-20	1.03665083835616e-18	Up	gi|405963848|gb|EKC29386.1|/3.76094e-30/hypothetical protein CGI_10012092 [Crassostrea gigas]	NA	NA	NA	NA	NA	NA
Unigene41972_All	1009	0.71	4.31	2.60179693958442	1.757722e-07	1.29485059685287e-06	Up	NA	NA	NA	NA	NA	NA	NA
Unigene36071_All	1351	0.61	3.70	2.60064412295343	1.394252e-08	1.13319283645833e-07	Up	gi|405976487|gb|EKC40992.1|/3.12005e-46/Sarcoplasmic calcium-binding proteins II, V, VI, and VII [Crassostrea gigas]	NA	sp|P04569|SCP1_BRALA/2e-07/Sarcoplasmic calcium-binding proteins I, III, and IV OS=Branchiostoma lanceolatum PE=1 SV=2	bmor:692634/1e-07/Jhdk, Scp2; juvenile hormone diol kinase; K15825 juvenile hormone diol kinase	NA	PS50222/7.735/EF-hand calcium-binding domain profile.	NA
CL2115.Contig1_All	493	1.13	6.85	2.5997812154327	9.75262e-06	5.87920041163215e-05	Up	NA	NA	NA	NA	NA	NA	NA
Unigene18934_All	1456	1.18	7.15	2.59915638230391	1.619054e-16	2.23697037904575e-15	Up	gi|405952310|gb|EKC20137.1|/4.19189e-68/Outer dense fiber protein 3 [Crassostrea gigas]	NA	sp|Q8AVY1|ODF3A_XENLA/4e-44/Outer dense fiber protein 3 OS=Xenopus laevis GN=odf3 PE=2 SV=1	NA	NA	PF07004/13.0/Sperm-tail PG-rich repeat	NA
Unigene5828_All	1633	29.53	178.89	2.59881948101137	0	0	Up	gi|617395038|ref|XP_007550625.1|/2.05773e-76/PREDICTED: peroxiredoxin-6 [Poecilia formosa]	gi|126697313|gb|EF103356.1|/8e-16/Haliotis discus discus peroxiredoxin 6 mRNA, complete cds	sp|Q5ZJF4|PRDX6_CHICK/1e-70/Peroxiredoxin-6 OS=Gallus gallus GN=PRDX6 PE=2 SV=3	ola:101174176/3e-75/prdx6; peroxiredoxin 6; K11188 peroxiredoxin 6, 1-Cys peroxiredoxin [EC:1.11.1.7 1.11.1.15 3.1.1.-]	alr4404/1e-47/---	PTHR10681:SF77/1.3E-77/--	NA
Unigene5943_All	1425	15.27	92.47	2.59828532650758	1.946604e-190	3.00429449208791e-188	Up	gi|405975455|gb|EKC40019.1|/3.37019e-38/hypothetical protein CGI_10013488 [Crassostrea gigas]	NA	NA	NA	NA	NA	NA
CL2422.Contig1_All	1345	3.27	19.80	2.59813788946889	6.54588e-40	1.94362815348837e-38	Up	gi|556097099|gb|ESO85751.1|/3.81895e-121/hypothetical protein LOTGIDRAFT_195649 [Lottia gigantea]	NA	sp|Q8IXY8|PPIL6_HUMAN/5e-79/Peptidyl-prolyl cis-trans isomerase-like 6 OS=Homo sapiens GN=PPIL6 PE=2 SV=1	cin:100183566/8e-90/peptidyl-prolyl cis-trans isomerase-like 6; K12739 peptidyl-prolyl cis-trans isomerase-like 6 [EC:5.2.1.8]	slr1251/3e-42/---	PS50072/36.595/Cyclophilin-type peptidyl-prolyl cis-trans isomerase domain profile.	biological_process:GO:0009987//cellular process;molecular_function:GO:0003755//peptidyl-prolyl cis-trans isomerase activity;
CL1222.Contig3_All	811	1.15	6.96	2.59745344490435	9.0031e-10	8.11579190949936e-09	Up	gi|260822455|ref|XP_002606617.1|/2.0219e-13/hypothetical protein BRAFLDRAFT_262436 [Branchiostoma floridae] &gt;gi|229291961|gb|EEN62627.1| hypothetical protein BRAFLDRAFT_262436 [Branchiostoma floridae]	NA	sp|Q4V7R1|TIM9_XENLA/1e-13/Mitochondrial import inner membrane translocase subunit Tim9 OS=Xenopus laevis GN=timm9 PE=3 SV=1	bmor:733107/1e-13/mitochondrial import inner membrane translocase subunit Tim9A; K17777 mitochondrial import inner membrane translocase subunit TIM9	NA	PF02953/2.6E-10/Tim10/DDP family zinc finger	biological_process:GO:0072321//chaperone-mediated protein transport;GO:0045039//protein import into mitochondrial inner membrane;cellular_component:GO:0042721//mitochondrial inner membrane protein insertion complex;GO:0042719//mitochondrial intermembrane space protein transporter complex;molecular_function:GO:0008565//protein transporter activity;
CL2688.Contig2_All	530	4.27	25.84	2.59729809507343	1.103896e-19	1.75529774944806e-18	Up	gi|405963669|gb|EKC29225.1|/2.34866e-28/Zygote arrest protein 1 [Crassostrea gigas]	NA	sp|A6NP61|ZAR1L_HUMAN/5e-18/ZAR1-like protein OS=Homo sapiens GN=ZAR1L PE=2 SV=2	cmk:103177245/6e-18/zar1l; zygote arrest 1-like; K18762 zygote arrest protein 1	NA	NA	NA
CL3822.Contig1_All	1251	6.38	38.58	2.59622481428423	8.8421e-71	4.55299261044913e-69	Up	gi|48476119|gb|AAT44355.1|/2.90292e-43/fatty acid binding protein [Crassostrea gigas]	NA	sp|A6YLM6|FABP4_CEREL/1e-17/Fatty acid-binding protein, adipocyte OS=Cervus elaphus GN=FABP4 PE=2 SV=1	crg:105327803/6e-17/cellular retinoic acid-binding protein 2-like; K17289 cellular retinoic acid-binding protein 2	NA	NA	NA
CL1409.Contig1_All	1134	1.28	7.74	2.59618975614441	5.82246e-14	7.0101619777111e-13	Up	NA	NA	NA	NA	NA	NA	NA
Unigene18298_All	994	2.78	16.80	2.59530444494262	5.31634e-25	1.03022196798896e-23	Up	NA	gi|254945348|gb|AE014188.3|/1e-07/Plasmodium falciparum 3D7 chromosome 12, complete sequence	NA	NA	NA	NA	NA
CL2297.Contig2_All	2163	1.34	8.09	2.59390670197221	6.32582e-27	1.30747577615894e-25	Up	gi|156402511|ref|XP_001639634.1|/2.71353e-96/predicted protein [Nematostella vectensis] &gt;gi|156226763|gb|EDO47571.1| predicted protein [Nematostella vectensis]	gi|585643859|ref|XM_006811374.1|/3e-31/PREDICTED: Saccoglossus kowalevskii hippocalcin-like protein (LOC100313633), transcript variant X2, mRNA	sp|P42325|NCAH_DROME/2e-95/Neurocalcin homolog OS=Drosophila melanogaster GN=Nca PE=1 SV=2	lcm:102359888/4e-90/neurocalcin-delta A-like; K19695 neurocalcin delta	SPAC18B11.04/5e-66/---	PTHR23055/1.1E-140/--	biological_process:GO:0055114//oxidation-reduction process;molecular_function:GO:0016174//NAD(P)H oxidase activity;GO:0005509//calcium ion binding;
Unigene14591_All	1270	1.20	7.23	2.5909612413426	1.398294e-14	1.74990778195589e-13	Up	gi|260829643|ref|XP_002609771.1|/7.59466e-23/hypothetical protein BRAFLDRAFT_78603 [Branchiostoma floridae] &gt;gi|229295133|gb|EEN65781.1| hypothetical protein BRAFLDRAFT_78603 [Branchiostoma floridae]	NA	NA	NA	NA	PF04536/9.3E-8/TLP18.3, Psb32 and MOLO-1 founding proteins of phosphatase	NA
Unigene36566_All	1760	0.68	4.09	2.58849419169141	8.73012e-12	9.15342817021277e-11	Up	gi|405952411|gb|EKC20227.1|/4.79513e-16/hypothetical protein CGI_10006563 [Crassostrea gigas]	NA	NA	NA	NA	NA	NA
Unigene702_All	3471	6.93	41.60	2.58565627089124	5.05626e-213	9.01747854857143e-211	Up	gi|405962088|gb|EKC27796.1|/9.36624e-20/hypothetical protein CGI_10012305 [Crassostrea gigas]	NA	NA	NA	NA	NA	NA
Unigene5408_All	500	1.08	6.47	2.58273439982904	1.678934e-05	9.77198034106921e-05	Up	NA	gi|19909480|gb|AC098731.3|/3e-06/Mus musculus BAC clone RP23-3L10 from 9, complete sequence	NA	NA	NA	NA	NA
Unigene39067_All	1853	1.02	6.10	2.58024009047875	9.40728e-18	1.37553923956273e-16	Up	gi|405974833|gb|EKC39446.1|/1.55766e-81/Fibropellin-1 [Crassostrea gigas]	NA	sp|A8TX70|CO6A5_HUMAN/2e-22/Collagen alpha-5(VI) chain OS=Homo sapiens GN=COL6A5 PE=1 SV=1	crg:105319391/3e-68/fibropellin-1-like; K02599 Notch	NA	PS01186/-/EGF-like domain signature 2.	NA
Unigene18358_All	2044	3.85	23.02	2.57995748254997	1.54301e-69	7.82339492599278e-68	Up	gi|556106626|gb|ESO95278.1|/7.82674e-114/hypothetical protein LOTGIDRAFT_214936 [Lottia gigantea]	gi|544197363|gb|KF171334.1|/6e-08/Tegillarca granosa clone Tg_isotig08394 microsatellite sequence	sp|Q8MPM1|GELS2_LUMTE/3e-106/Gelsolin-like protein 2 OS=Lumbricus terrestris GN=gelsolin PE=1 SV=1	crg:105335623/7e-107/gelsolin-like protein 2; K05768 gelsolin	NA	PTHR11977/1.4E-144/--	NA
Unigene37107_All	948	0.43	2.57	2.57935979449178	0.0001282776	0.00064852222937365	Up	gi|405961148|gb|EKC26993.1|/1.16088e-117/Structural maintenance of chromosomes protein 4 [Crassostrea gigas]	gi|524879478|ref|XM_005096357.1|/2e-58/PREDICTED: Aplysia californica structural maintenance of chromosomes protein 4-like (LOC101853078), mRNA	sp|P50532|SMC4_XENLA/4e-95/Structural maintenance of chromosomes protein 4 OS=Xenopus laevis GN=smc4 PE=1 SV=1	crg:105332675/2e-118/structural maintenance of chromosomes protein 4-like; K06675 structural maintenance of chromosome 4	SPBC146.03c/1e-78/---	PTHR18937/1.3E-165/--	biological_process:GO:0051276//chromosome organization;cellular_component:GO:0005634//nucleus;GO:0005694//chromosome;molecular_function:GO:0005524//ATP binding;
CL648.Contig2_All	1618	0.74	4.42	2.57844919376248	4.18588e-12	4.48083777896341e-11	Up	NA	NA	NA	NA	NA	NA	NA
Unigene19328_All	757	0.96	5.73	2.57742882803575	3.01486e-07	2.17278774958307e-06	Up	gi|556101439|gb|ESO90091.1|/1.65893e-11/hypothetical protein LOTGIDRAFT_164395 [Lottia gigantea]	NA	NA	NA	NA	PF00170/8.4E-6/bZIP transcription factor	NA
CL103.Contig3_All	1286	0.28	1.67	2.57634937041645	0.0001896688	0.000929855471367484	Up	gi|405950753|gb|EKC18719.1|/1.71782e-30/StAR-related lipid transfer protein 5 [Crassostrea gigas]	NA	sp|Q9EPQ7|STAR5_MOUSE/1e-18/StAR-related lipid transfer protein 5 OS=Mus musculus GN=Stard5 PE=2 SV=2	dre:63999/6e-07/star; steroidogenic acute regulatory protein; K16931 steroidogenic acute regulatory protein, mitochondrial	NA	PF01852/4.9E-10/START domain	NA
CL2617.Contig1_All	1506	0.53	3.16	2.5758602936139	4.10242e-08	3.20046869545896e-07	Up	gi|556100407|gb|ESO89059.1|/1.09073e-34/hypothetical protein LOTGIDRAFT_154137 [Lottia gigantea]	NA	sp|P58681|TLR7_MOUSE/1e-11/Toll-like receptor 7 OS=Mus musculus GN=Tlr7 PE=1 SV=1	crg:105337454/3e-67/protein toll-like; K18809 protein toll	NA	PS50104/13.459/TIR domain profile.	NA
CL1563.Contig1_All	1060	0.71	4.23	2.57476673361527	1.021848e-07	7.68376080096373e-07	Up	gi|405974435|gb|EKC39078.1|/2.41587e-53/hypothetical protein CGI_10020653 [Crassostrea gigas]	NA	NA	NA	MA0782/1e-23/---	PS51186/12.289/Gcn5-related N-acetyltransferase (GNAT) domain profile.	NA
Unigene36872_All	799	0.65	3.86	2.57008922423963	1.678934e-05	9.7729928765931e-05	Up	NA	NA	NA	NA	NA	NA	NA
Unigene39567_All	689	0.61	3.62	2.56910854952032	0.0001282776	0.00064858059695797	Up	gi|524885529|ref|XP_005099370.1|/4.97031e-14/PREDICTED: carbohydrate sulfotransferase 12-like [Aplysia californica]	NA	NA	crg:105324140/4e-25/uncharacterized LOC105324140; K01017 chondroitin 4-sulfotransferase 11 [EC:2.8.2.5]	NA	PF03567/1.4E-9/Sulfotransferase family	NA
CL1526.Contig2_All	501	1.37	8.13	2.5690794591145	1.301612e-06	8.74246280918221e-06	Up	gi|260807509|ref|XP_002598551.1|/7.75828e-17/hypothetical protein BRAFLDRAFT_66942 [Branchiostoma floridae] &gt;gi|229283824|gb|EEN54563.1| hypothetical protein BRAFLDRAFT_66942 [Branchiostoma floridae]	NA	NA	NA	NA	NA	NA
CL4198.Contig2_All	2118	4.42	26.21	2.56799907893699	1.82481e-81	1.09173776549521e-79	Up	gi|405967545|gb|EKC32693.1|/1.86674e-150/Interferon-induced protein 44-like protein [Crassostrea gigas]	gi|260823821|ref|XM_002606821.1|/2e-07/Branchiostoma floridae hypothetical protein, mRNA	sp|Q53G44|IF44L_HUMAN/2e-53/Interferon-induced protein 44-like OS=Homo sapiens GN=IFI44L PE=2 SV=3	xma:102225574/7e-41/uncharacterized LOC102225574; K07374 tubulin alpha	NA	PTHR14241/2.4E-130/--	NA
Unigene13943_All	987	0.83	4.92	2.56747507399232	4.10242e-08	3.20002430935851e-07	Up	NA	NA	NA	NA	NA	NA	NA
CL1455.Contig2_All	692	0.67	3.97	2.56690600668519	4.28302e-05	0.000234697129886851	Up	NA	NA	NA	NA	NA	NA	NA
CL2403.Contig2_All	1480	1.90	11.25	2.56585367777345	3.74292e-25	7.29343599583767e-24	Up	gi|405968304|gb|EKC33385.1|/2.67444e-86/hypothetical protein CGI_10019884 [Crassostrea gigas]	NA	NA	NA	NA	NA	NA
Unigene35914_All	2155	2.50	14.80	2.56559717585423	2.47214e-47	8.77875353476612e-46	Up	gi|524872690|ref|XP_005093104.1|/4.71247e-16/PREDICTED: protein shisa-4-like [Aplysia californica]	NA	sp|Q5PQS5|CYYR1_RAT/3e-10/Cysteine and tyrosine-rich protein 1 OS=Rattus norvegicus GN=Cyyr1 PE=2 SV=1	crg:105344462/5e-13/protein shisa-5-like; K10135 scotin	NA	NA	NA
Unigene36258_All	682	0.62	3.67	2.56543994245634	0.0001282776	0.000648697363651094	Up	gi|405950883|gb|EKC18841.1|/1.30703e-59/WD repeat-containing protein 75 [Crassostrea gigas]	NA	sp|Q6DFC6|WDR75_XENLA/3e-43/WD repeat-containing protein 75 OS=Xenopus laevis GN=wdr75 PE=2 SV=1	crg:105348915/3e-60/WD repeat-containing protein 75-like; K14552 NET1-associated nuclear protein 1 (U3 small nucleolar RNA-associated protein 17)	NA	PTHR22847/8.0E-55/--	NA
CL440.Contig3_All	1030	1.22	7.22	2.56511768932428	8.73012e-12	9.1517201224109e-11	Up	gi|556093921|gb|ESO82574.1|/2.70218e-78/hypothetical protein LOTGIDRAFT_169894 [Lottia gigantea]	NA	NA	der:Dere_GG21418/2e-58/GG21418 gene product from transcript GG21418-RA; K06672 cohesin loading factor subunit SCC2	YJR142w/2e-38/---	PTHR13622:SF5/3.3E-101/--	NA
Unigene36326_All	765	0.82	4.85	2.56428893245641	2.23602e-06	1.46149076858639e-05	Up	gi|405969584|gb|EKC34546.1|/1.85662e-26/Sodium/hydrogen exchanger 9 [Crassostrea gigas]	NA	sp|P32297|ACHA3_HUMAN/3e-26/Neuronal acetylcholine receptor subunit alpha-3 OS=Homo sapiens GN=CHRNA3 PE=1 SV=4	xtr:100497893/2e-26/chrnb4; cholinergic receptor, nicotinic, beta 4 (neuronal); K04815 nicotinic acetylcholine receptor beta-4	NA	PF02931/7.8E-42/Neurotransmitter-gated ion-channel ligand binding domain	NA
Unigene3259_All	1514	0.93	5.50	2.56412899730399	2.9078e-13	3.35912787168415e-12	Up	gi|405967545|gb|EKC32693.1|/1.79616e-69/Interferon-induced protein 44-like protein [Crassostrea gigas]	NA	sp|Q8BV66|IFI44_MOUSE/1e-33/Interferon-induced protein 44 OS=Mus musculus GN=Ifi44 PE=2 SV=1	xma:102225574/1e-21/uncharacterized LOC102225574; K07374 tubulin alpha	NA	SM00584/0.0025/domain in TBC and LysM domain containing proteins	NA
Unigene16049_All	1038	1.48	8.75	2.56368584109074	4.07592e-14	4.95835932784755e-13	Up	NA	NA	NA	NA	NA	NA	NA
CL583.Contig1_All	1887	1.80	10.64	2.56342933917152	9.01146e-31	2.09192479289256e-29	Up	gi|405978370|gb|EKC42769.1|/3.04022e-48/Leucine-rich repeat-containing protein 51, partial [Crassostrea gigas] &gt;gi|405978371|gb|EKC42770.1| Leucine-rich repeat-containing protein 51, partial [Crassostrea gigas]	NA	sp|B6CZ61|LRC51_RAT/4e-35/Leucine-rich repeat-containing protein 51 OS=Rattus norvegicus GN=Lrrc51 PE=2 SV=1	cmy:102948353/6e-09/CNTRL; centriolin; K16770 centriolin	YPL213w/4e-06/---	PF14580/1.1E-8/Leucine-rich repeat	NA
CL96.Contig2_All	334	1.36	8.03	2.56179333626698	6.08492e-05	0.000325003456702795	Up	NA	NA	NA	NA	NA	NA	NA
Unigene36015_All	3626	0.92	5.42	2.55858708529686	5.36204e-30	1.21954932437247e-28	Up	gi|260814726|ref|XP_002602065.1|/0/hypothetical protein BRAFLDRAFT_228268 [Branchiostoma floridae] &gt;gi|229287370|gb|EEN58077.1| hypothetical protein BRAFLDRAFT_228268 [Branchiostoma floridae]	gi|542181750|ref|XM_005496454.1|/4e-10/PREDICTED: Zonotrichia albicollis acyl-CoA synthetase bubblegum family member 2 (ACSBG2), mRNA	sp|Q7ZYC4|ACBG2_XENLA/0.0/Long-chain-fatty-acid--CoA ligase ACSBG2 OS=Xenopus laevis GN=acsbg2 PE=2 SV=1	crg:105336774/0.0/long-chain-fatty-acid--CoA ligase ACSBG2-like; K15013 long-chain-fatty-acid--CoA ligase ACSBG [EC:6.2.1.3]	AF0200/7e-62/---	PTHR24096:SF129/0.0/--	NA
CL2187.Contig1_All	1199	1.09	6.42	2.55824516234538	1.733214e-12	1.90993519207532e-11	Up	NA	gi|348020201|gb|JN703460.1|/6e-16/Chlamys farreri clone BAC Bam187A08, complete sequence	NA	NA	NA	NA	NA
CL1468.Contig2_All	2229	0.84	4.94	2.55604980880592	1.335188e-17	1.93819616186047e-16	Up	NA	NA	NA	NA	NA	PS50049/9.643/TNF family profile.	NA
CL2124.Contig3_All	1605	0.83	4.88	2.55569790621596	1.217948e-12	1.35676943771565e-11	Up	gi|405953242|gb|EKC20942.1|/1.0552e-115/FERM domain-containing protein 3 [Crassostrea gigas]	NA	sp|Q5R803|FRMD3_PONAB/6e-39/FERM domain-containing protein 3 OS=Pongo abelii GN=FRMD3 PE=2 SV=1	lcm:102365078/3e-34/EPB41L2; erythrocyte membrane protein band 4.1-like 2; K06107 erythrocyte membrane protein band 4.1	NA	PF09380/1.4E-17/FERM C-terminal PH-like domain	NA
CL386.Contig8_All	1871	3.01	17.69	2.55509865593076	8.67038e-49	3.16494221988304e-47	Up	gi|389889249|gb|AFL03408.1|/1.62105e-102/tumor necrosis factor receptor-associated factor 3 [Pinctada fucata]	gi|512949028|ref|XM_004836913.1|/5e-08/PREDICTED: Heterocephalus glaber TNF receptor-associated factor 3 (Traf3), transcript variant X4, mRNA	sp|Q60803|TRAF3_MOUSE/3e-93/TNF receptor-associated factor 3 OS=Mus musculus GN=Traf3 PE=1 SV=2	crg:105327202/3e-99/TNF receptor-associated factor 3-like; K03174 TNF receptor-associated factor 3	NA	PS50145/13.138/Zinc finger TRAF-type profile.	NA
CL2687.Contig2_All	842	1.98	11.62	2.55303773332492	9.75106e-15	1.230170780777e-13	Up	gi|405960740|gb|EKC26628.1|/5.84583e-51/SRR1-like protein, partial [Crassostrea gigas]	NA	sp|Q9UH36|SRR1L_HUMAN/5e-46/SRR1-like protein OS=Homo sapiens GN=SRRD PE=2 SV=1	tsp:Tsp_03164/1e-16/putative MSP domain protein; K02886 large subunit ribosomal protein L2	NA	PF07985/5.2E-16/SRR1	NA
Unigene19959_All	550	2.14	12.54	2.55085464640089	8.94676e-11	8.71076400831889e-10	Up	gi|115923430|ref|XP_799698.2|/1.40355e-13/PREDICTED: UPF0732 protein v1g81173-like [Strongylocentrotus purpuratus]	NA	sp|A7RHB3|SPT45_NEMVE/7e-08/Protein SPATA45 homolog OS=Nematostella vectensis GN=v1g81173 PE=3 SV=2	NA	NA	NA	NA
CL856.Contig2_All	2000	2.77	16.22	2.54981593816808	6.03558e-48	2.16379587262285e-46	Up	gi|585703845|ref|XP_006823336.1|/9.604e-133/PREDICTED: probable chitinase 3-like [Saccoglossus kowalevskii]	gi|260805433|ref|XM_002597546.1|/9e-07/Branchiostoma floridae hypothetical protein, mRNA	sp|Q6RY07|CHIA_RAT/7e-122/Acidic mammalian chitinase OS=Rattus norvegicus GN=Chia PE=2 SV=1	crg:105331572/1e-135/chitotriosidase-1-like; K01183 chitinase [EC:3.2.1.14]	BH0916_1/7e-40/---	PS01095/-/Chitinases family 18 active site.	NA
Unigene10340_All	1694	2.13	12.46	2.54837873279816	1.860324e-31	4.41899711086681e-30	Up	gi|405959276|gb|EKC25329.1|/4.76816e-90/MOSC domain-containing protein 1, mitochondrial [Crassostrea gigas]	NA	sp|Q9CW42|MARC1_MOUSE/6e-50/Mitochondrial amidoxime-reducing component 1 OS=Mus musculus GN=Marc1 PE=1 SV=2	fab:101818369/8e-26/molybdenum cofactor sulfurase-like; K15631 molybdenum cofactor sulfurtransferase [EC:2.8.1.9]	VCA0924_1/6e-32/---	PS51340/31.722/MOSC domain profile.	NA
Unigene42364_All	419	1.85	10.82	2.5481033233105	5.15564e-07	3.6208719079885e-06	Up	NA	gi|255098792|gb|FJ590509.1|/1e-08/Argopecten irradians manganese superoxide dismutase (MnSOD) gene, complete cds	NA	NA	NA	NA	NA
Unigene12217_All	3430	2.76	16.13	2.54700626637747	2.6226e-81	1.56237988123012e-79	Up	gi|405951856|gb|EKC19730.1|/0/Glucose-6-phosphate isomerase [Crassostrea gigas]	gi|597731776|ref|XM_007228187.1|/2e-18/PREDICTED: Astyanax mexicanus glucose-6-phosphate isomerase-like (LOC103031298), mRNA	sp|P08059|G6PI_PIG/0.0/Glucose-6-phosphate isomerase OS=Sus scrofa GN=GPI PE=1 SV=3	crg:105332291/0.0/glucose-6-phosphate isomerase-like; K01810 glucose-6-phosphate isomerase [EC:5.3.1.9]	pgi/0.0/---	PTHR11469:SF4/0.0/--	biological_process:GO:0006094//gluconeogenesis;GO:0006096//glycolytic process;molecular_function:GO:0004347//glucose-6-phosphate isomerase activity;
Unigene4566_All	1123	1.27	7.42	2.54659068984864	4.95478e-13	5.646037136714e-12	Up	gi|405970232|gb|EKC35160.1|/6.50006e-44/Tumor necrosis factor ligand superfamily member 10 [Crassostrea gigas]	NA	sp|P41047|TNFL6_MOUSE/6e-13/Tumor necrosis factor ligand superfamily member 6 OS=Mus musculus GN=Faslg PE=1 SV=1	crg:105344743/3e-47/CD40 ligand-like; K04721 tumor necrosis factor ligand superfamily member 10	NA	PS00251/-/TNF family signature.	NA
CL3690.Contig3_All	777	0.59	3.44	2.54362170534026	7.42896e-05	0.000391872408338028	Up	NA	NA	NA	NA	NA	NA	NA
Unigene4014_All	1487	1.56	9.09	2.54273426533186	1.86365e-20	3.06218571804621e-19	Up	gi|470250421|ref|XP_004367442.1|/6.13257e-06/hypothetical protein DFA_07583, partial [Dictyostelium fasciculatum] &gt;gi|328872089|gb|EGG20459.1| hypothetical protein DFA_07583 [Dictyostelium fasciculatum]	NA	NA	NA	NA	NA	NA
CL3402.Contig1_All	801	1.21	7.05	2.54261621001156	3.2849e-09	2.80710544873745e-08	Up	NA	NA	NA	NA	NA	NA	NA
Unigene13882_All	1197	0.59	3.43	2.53942171681097	5.15564e-07	3.61996680314961e-06	Up	gi|405967455|gb|EKC32610.1|/5.87492e-14/Titin [Crassostrea gigas]	NA	NA	crg:105321978/1e-08/hemicentin-1-like; K17341 hemicentin	NA	SM00409/6.0/Immunoglobulin	NA
Unigene5327_All	660	1.28	7.44	2.53915881110803	7.00938e-08	5.37427254865566e-07	Up	NA	NA	NA	NA	NA	NA	NA
Unigene35921_All	899	0.80	4.64	2.53605290024021	5.15564e-07	3.620419299e-06	Up	NA	gi|309256118|gb|HQ197426.1|/4e-07/Argopecten purpuratus clone B123 microsatellite sequence	NA	NA	NA	NA	NA
Unigene11329_All	639	0.99	5.74	2.53555030659608	3.8281e-06	2.42233613201171e-05	Up	gi|405950280|gb|EKC18277.1|/1.89772e-06/hypothetical protein CGI_10013876 [Crassostrea gigas]	NA	NA	NA	NA	NA	NA
Unigene37976_All	511	1.27	7.36	2.53487726928485	3.8281e-06	2.42288194907616e-05	Up	NA	NA	NA	NA	NA	NA	NA
CL332.Contig3_All	1577	2.18	12.63	2.53445459901063	1.5466e-29	3.48096533653846e-28	Up	gi|524892580|ref|XP_005102817.1|/4.30285e-13/PREDICTED: collagen alpha-1(III) chain-like [Aplysia californica]	NA	sp|Q99MQ5|COPA1_MOUSE/1e-10/Collagen alpha-1(XXV) chain OS=Mus musculus GN=Col25a1 PE=2 SV=2	pxy:105398540/6e-15/collagen alpha-1(XVIII) chain-like; K05719 integrin beta 1; K06493 integrin beta 3; K06588 integrin beta 5; K06778 receptor-type tyrosine-protein phosphatase S [EC:3.1.3.48]; K06823 collagen, type XVIII, alpha	NA	NA	NA
Unigene18688_All	1278	1.82	10.54	2.53386451143852	3.16442e-20	5.14680911291256e-19	Up	gi|556098873|gb|ESO87525.1|/4.81289e-09/hypothetical protein LOTGIDRAFT_166407 [Lottia gigantea]	NA	NA	NA	NA	NA	NA
CL160.Contig4_All	2964	2.03	11.73	2.53065138084333	1.811136e-51	6.99766149986245e-50	Up	gi|405951115|gb|EKC19056.1|/0/Dynein intermediate chain 2, ciliary [Crassostrea gigas]	gi|524866716|ref|XM_005090120.1|/9e-20/PREDICTED: Aplysia californica dynein intermediate chain 2, ciliary-like (LOC101862467), transcript variant X4, mRNA	sp|Q16959|DYI2_HELCR/0.0/Dynein intermediate chain 2, ciliary OS=Heliocidaris crassispina PE=2 SV=1	crg:105341425/0.0/dynein intermediate chain 2, ciliary-like; K10409 dynein intermediate chain 1, axonemal	NA	PTHR12442:SF11/0.0/--	NA
Unigene18289_All	1508	2.96	17.09	2.52948331604719	9.44866e-38	2.65536178829415e-36	Up	gi|405967546|gb|EKC32694.1|/1.60438e-94/Interferon-induced protein 44-like protein [Crassostrea gigas]	gi|323510943|gb|HQ225752.1|/1e-26/Argopecten irradians clone AiDD105 microsatellite sequence	sp|Q53G44|IF44L_HUMAN/4e-43/Interferon-induced protein 44-like OS=Homo sapiens GN=IFI44L PE=2 SV=3	xma:102225574/9e-42/uncharacterized LOC102225574; K07374 tubulin alpha	NA	PTHR14241/3.5E-89/--	NA
CL2529.Contig1_All	1183	5.15	29.72	2.52878977846802	4.29762e-50	1.61709106738111e-48	Up	gi|405972881|gb|EKC37628.1|/3.08799e-15/Low affinity immunoglobulin epsilon Fc receptor [Crassostrea gigas]	NA	sp|P86854|PLCL_MYTGA/7e-10/Perlucin-like protein OS=Mytilus galloprovincialis PE=1 SV=1	lcm:102349221/2e-11/low affinity immunoglobulin epsilon Fc receptor-like; K10059 C-type lectin domain family 4 member E	NA	PS50041/16.397/C-type lectin domain profile.	NA
CL2382.Contig1_All	1440	0.94	5.42	2.52756018967623	2.07946e-12	2.27674729838238e-11	Up	gi|556116327|gb|ESP04979.1|/3.07253e-63/hypothetical protein LOTGIDRAFT_230033 [Lottia gigantea]	NA	sp|Q3TZ65|OD3L2_MOUSE/1e-05/Outer dense fiber protein 3-like protein 2 OS=Mus musculus GN=Odf3l2 PE=2 SV=1	NA	NA	PTHR21580/5.9E-43/--	NA
Unigene2412_All	4305	1.51	8.70	2.52646685141101	2.24518e-55	9.31534136189069e-54	Up	gi|308454513|ref|XP_003089877.1|/5.29238e-30/hypothetical protein CRE_23222 [Caenorhabditis remanei] &gt;gi|308267978|gb|EFP11931.1| hypothetical protein CRE_23222 [Caenorhabditis remanei]	NA	sp|Q9NBX4|RTXE_DROME/4e-16/Probable RNA-directed DNA polymerase from transposon X-element OS=Drosophila melanogaster GN=X-element\ORF2 PE=3 SV=1	aqu:100633263/4e-20/uncharacterized LOC100633263; K00306 sarcosine oxidase / L-pipecolate oxidase [EC:1.5.3.1 1.5.3.7]	NA	NA	NA
Unigene12309_All	1585	1.96	11.29	2.52611992665779	1.529146e-26	3.11925795163399e-25	Up	gi|149930901|gb|ABR45717.1|/8.53753e-94/CYP356A1 [Crassostrea gigas]	NA	sp|Q92113|CP17A_SQUAC/1e-60/Steroid 17-alpha-hydroxylase/17,20 lyase OS=Squalus acanthias GN=CYP17A1 PE=2 SV=1	crg:105334514/1e-86/steroid 17-alpha-hydroxylase/17,20 lyase-like; K00512 steroid 17alpha-monooxygenase / 17alpha-hydroxyprogesterone aldolase [EC:1.14.99.9 4.1.2.30]	BH0579/3e-25/---	PR00463/2.7E-50/E-class P450 group I signature	NA
Unigene43142_All	837	0.87	5.01	2.52572329734648	5.15564e-07	3.62132463015754e-06	Up	gi|405951089|gb|EKC19032.1|/1.15897e-83/Neuronal calcium sensor 2 [Crassostrea gigas]	NA	sp|P36609|NCS2_CAEEL/4e-63/Neuronal calcium sensor 2 OS=Caenorhabditis elegans GN=ncs-2 PE=2 SV=2	lcm:102359888/4e-47/neurocalcin-delta A-like; K19695 neurocalcin delta	SPAC18B11.04/3e-46/---	PS50222/13.007/EF-hand calcium-binding domain profile.	molecular_function:GO:0005509//calcium ion binding;
CL2635.Contig1_All	1959	55.42	318.98	2.52498735412286	0	0	Up	gi|524895123|ref|XP_005104049.1|/4.1397e-64/PREDICTED: high mobility group protein DSP1-like isoform X1 [Aplysia californica] &gt;gi|524895125|ref|XP_005104050.1| PREDICTED: high mobility group protein DSP1-like isoform X2 [Aplysia californica]	gi|110349979|emb|CR974585.16|/4e-15/Mouse DNA sequence from clone RP23-107N10 on chromosome 12, complete sequence	sp|P10103|HMGB1_BOVIN/2e-60/High mobility group protein B1 OS=Bos taurus GN=HMGB1 PE=1 SV=3	crg:105329085/8e-63/puthmg; high mobility group-T protein-like; K10802 high mobility group protein B1	YPR052c/6e-14/---	PF00505/7.8E-15/HMG (high mobility group) box	NA
Unigene8745_All	3062	1.55	8.91	2.52315721624768	1.945168e-40	5.88769654655172e-39	Up	NA	NA	NA	NA	NA	NA	NA
Unigene333_All	1652	1.03	5.92	2.52295283844573	3.962e-15	5.11907166513339e-14	Up	gi|405969588|gb|EKC34550.1|/8.45933e-68/hypothetical protein CGI_10021113 [Crassostrea gigas]	NA	NA	NA	NA	NA	NA
Unigene45609_All	1204	0.84	4.82	2.5205719134512	2.25136e-09	1.95603003526137e-08	Up	gi|405950327|gb|EKC18322.1|/2.06536e-91/Protein ovo [Crassostrea gigas]	gi|557760518|ref|XM_005179923.1|/1e-23/PREDICTED: Musca domestica protein ovo-like (LOC101891221), transcript variant X2, mRNA	sp|P51521|OVO_DROME/4e-67/Protein ovo OS=Drosophila melanogaster GN=ovo PE=1 SV=2	crg:105338997/4e-92/zinc finger protein 554-like; K09216 ovo	SPAC4G8.13c/4e-09/---	PS00028/-/Zinc finger C2H2 type domain signature.	biological_process:GO:0006351//transcription, DNA-templated;
CL4459.Contig2_All	1037	0.75	4.30	2.51937415909358	1.021848e-07	7.68478941686747e-07	Up	gi|405973515|gb|EKC38223.1|/4.27844e-23/hypothetical protein CGI_10025720 [Crassostrea gigas]	NA	NA	NA	NA	PF01643/2.0E-8/Acyl-ACP thioesterase	NA
Unigene11061_All	3478	3.85	22.07	2.51915627869735	4.07254e-111	3.45599927673716e-109	Up	gi|405961225|gb|EKC27059.1|/1.17014e-179/Mitosis inhibitor protein kinase wee1 [Crassostrea gigas]	NA	sp|A7MBL8|PKN2_DANRE/3e-09/Serine/threonine-protein kinase N2 OS=Danio rerio GN=pkn2 PE=2 SV=1	crg:105328791/6e-45/probable inactive serine/threonine-protein kinase DDB_G0274613; K16288 receptor-interacting serine/threonine-protein kinase 5 [EC:2.7.11.1]	all4414/2e-13/---	PF00350/1.8E-18/Dynamin family	NA
CL171.Contig2_All	1470	6.07	34.75	2.51724455624255	9.5533e-73	5.077438859035e-71	Up	gi|405976936|gb|EKC41414.1|/4.76288e-128/Leucine-rich repeat-containing protein 23 [Crassostrea gigas]	NA	sp|Q28CU0|LRC23_XENTR/2e-98/Leucine-rich repeat-containing protein 23 OS=Xenopus tropicalis GN=lrrc23 PE=2 SV=1	smm:Smp_162450/2e-36/cation efflux family protein; expressed protein; K14696 solute carrier family 30 (zinc transporter), member 9	CAC3279_2/1e-15/---	PTHR10588:SF204/1.2E-142/--	NA
CL503.Contig2_All	3056	12.77	73.10	2.51711288113708	0	0	Up	gi|405950795|gb|EKC18758.1|/1.07574e-80/Non-neuronal cytoplasmic intermediate filament protein [Crassostrea gigas]	NA	sp|Q01241|NF70_DORPE/5e-58/70 kDa neurofilament protein OS=Doryteuthis pealeii PE=2 SV=1	crg:105339639/4e-48/70 kDa neurofilament protein-like; K04573 neurofilament medium polypeptide (neurofilament 3)	MJ1643/6e-12/---	PTHR23239/1.6E-23/--	NA
Unigene3258_All	1212	0.75	4.29	2.51601514700366	1.634968e-08	1.32043174675101e-07	Up	gi|405953320|gb|EKC21006.1|/2.31172e-74/hypothetical protein CGI_10004855 [Crassostrea gigas]	NA	sp|Q8C8H8|KY_MOUSE/8e-08/Kyphoscoliosis peptidase OS=Mus musculus GN=Ky PE=1 SV=1	NA	NA	NA	NA
CL1837.Contig1_All	2066	2.66	15.20	2.51457317282976	1.186396e-45	4.0639850297561e-44	Up	gi|405962965|gb|EKC28589.1|/3.90994e-20/Versican core protein [Crassostrea gigas]	NA	NA	NA	NA	NA	NA
CL432.Contig3_All	2610	1.00	5.71	2.51349074558812	9.0686e-23	1.62817453116012e-21	Up	gi|405954086|gb|EKC21617.1|/4.99109e-140/Severin [Crassostrea gigas]	gi|157362354|dbj|D29920.2|LUMEWAN/3e-10/Lumbricus terrestris EWAM mRNA for actin-modulator, complete cds	sp|Q7JQD3|GELS1_LUMTE/8e-113/Gelsolin-like protein 1 OS=Lumbricus terrestris GN=AM PE=1 SV=1	crg:105341587/2e-142/gelsolin-like protein 2; K05768 gelsolin	NA	PF00626/6.4E-13/Gelsolin repeat	NA
Unigene38648_All	1140	0.71	4.05	2.51203097826731	1.194326e-07	8.93882840767386e-07	Up	gi|556101259|gb|ESO89911.1|/1.12448e-67/hypothetical protein LOTGIDRAFT_124263 [Lottia gigantea]	NA	NA	aqu:100635277/2e-21/uncharacterized LOC100635277; K11989 indian hedgehog	YMR058w/3e-11/---	PTHR11709/3.6E-46/--	NA
Unigene1210_All	1146	0.81	4.62	2.51189903853143	1.634968e-08	1.3200522032768e-07	Up	gi|556098932|gb|ESO87584.1|/2.14332e-58/hypothetical protein LOTGIDRAFT_166465 [Lottia gigantea]	NA	sp|Q9XWD6|CED1_CAEEL/2e-38/Cell death abnormality protein 1 OS=Caenorhabditis elegans GN=ced-1 PE=1 SV=1	crg:105333895/3e-45/uncharacterized LOC105333895; K18032 receptor-type tyrosine-protein phosphatase A [EC:3.1.3.48]	NA	NA	NA
CL521.Contig2_All	2536	1.11	6.31	2.50708032863244	3.11548e-24	5.90689960985488e-23	Up	gi|405975700|gb|EKC40249.1|/0/H/ACA ribonucleoprotein complex subunit 4 [Crassostrea gigas]	gi|119874632|gb|DQ988735.1|/9e-26/Phoronis vancouverensis isolate SJB43 dyskerin (DKC1) mRNA, partial cds	sp|Q5ZJH9|DKC1_CHICK/0.0/H/ACA ribonucleoprotein complex subunit 4 OS=Gallus gallus GN=DKC1 PE=2 SV=1	crg:105334252/0.0/H/ACA ribonucleoprotein complex subunit 4-like; K11131 H/ACA ribonucleoprotein complex subunit 4 [EC:5.4.99.-]	SPAC29A4.04c/9e-173/---	PS50890/17.749/PUA domain profile.	NA
Unigene36772_All	853	0.97	5.51	2.50599566638403	1.194326e-07	8.94001945742838e-07	Up	gi|556105199|gb|ESO93851.1|/2.56875e-70/hypothetical protein LOTGIDRAFT_209389 [Lottia gigantea]	gi|554876766|ref|XM_005948190.1|/2e-14/PREDICTED: Haplochromis burtoni centrosomal protein of 44 kDa-like (LOC102306286), transcript variant X4, mRNA	sp|Q5M9G0|DCTD_RAT/2e-67/Deoxycytidylate deaminase OS=Rattus norvegicus GN=Dctd PE=2 SV=1	crg:105331329/7e-74/deoxycytidylate deaminase-like; K01493 dCMP deaminase [EC:3.5.4.12]	FN1902/2e-51/---	PF00383/1.8E-28/Cytidine and deoxycytidylate deaminase zinc-binding region	molecular_function:GO:0016787//hydrolase activity;GO:0008270//zinc ion binding;
CL719.Contig3_All	1647	1.82	10.32	2.50343261522456	1.54081e-25	3.04038019599578e-24	Up	gi|405967546|gb|EKC32694.1|/5.97687e-98/Interferon-induced protein 44-like protein [Crassostrea gigas]	NA	sp|Q53G44|IF44L_HUMAN/2e-45/Interferon-induced protein 44-like OS=Homo sapiens GN=IFI44L PE=2 SV=3	xma:102225574/7e-43/uncharacterized LOC102225574; K07374 tubulin alpha	NA	PTHR14241/1.9E-91/--	NA
CL1440.Contig2_All	2675	3.31	18.76	2.50275670570816	3.22214e-72	1.69647029915651e-70	Up	gi|405962113|gb|EKC27817.1|/2.0319e-120/hypothetical protein CGI_10023942 [Crassostrea gigas]	gi|585699104|ref|XM_002739655.2|/3e-07/PREDICTED: Saccoglossus kowalevskii protein FAM166B-like (LOC100366377), mRNA	sp|A9JS51|F166B_XENLA/4e-22/Protein FAM166B OS=Xenopus laevis GN=fam166b PE=2 SV=1	NA	NA	PTHR22146/8.0E-82/--	NA
Unigene5141_All	1612	0.93	5.27	2.50250034052918	3.40098e-13	3.90876134288052e-12	Up	NA	NA	NA	NA	NA	NA	NA
Unigene17965_All	550	1.95	11.04	2.50119414302856	3.82446e-09	3.2548176621724e-08	Up	NA	NA	NA	NA	NA	NA	NA
CL3311.Contig1_All	626	1.69	9.56	2.49998737169856	3.82446e-09	3.25432465737655e-08	Up	gi|405971888|gb|EKC36692.1|/5.95001e-34/Chromatin accessibility complex protein 1 [Crassostrea gigas]	NA	sp|Q9NRG0|CHRC1_HUMAN/6e-22/Chromatin accessibility complex protein 1 OS=Homo sapiens GN=CHRAC1 PE=1 SV=1	crg:105333569/1e-34/chromatin accessibility complex protein 1-like; K11656 chromatin accessibility complex protein 1	YOR358w/5e-09/---	PTHR10252/4.4E-31/--	NA
Unigene12607_All	506	1.28	7.23	2.49785183695112	6.53028e-06	4.00937781245902e-05	Up	NA	NA	NA	NA	NA	NA	NA
CL13.Contig2_All	1447	2.30	12.99	2.49769566450351	2.55388e-27	5.35742608812547e-26	Up	gi|585669396|ref|XP_006888729.1|/3.0024e-58/PREDICTED: thiopurine S-methyltransferase [Elephantulus edwardii]	NA	sp|Q3BCR0|TPMT_PANLE/2e-59/Thiopurine S-methyltransferase OS=Panthera leo GN=TPMT PE=2 SV=1	bom:102267418/5e-58/TPMT; thiopurine S-methyltransferase; K00569 thiopurine S-methyltransferase [EC:2.1.1.67]	VC1226/1e-23/---	PTHR10259/2.2E-88/--	molecular_function:GO:0008168//methyltransferase activity;
CL3354.Contig1_All	764	1.89	10.62	2.49032562658308	2.07946e-12	2.27719110877193e-11	Up	NA	gi|34850316|emb|AL929536.7|/5e-06/Zebrafish DNA sequence from clone CH211-158E23 in linkage group 13, complete sequence	NA	NA	NA	NA	NA
Unigene35940_All	1151	0.89	5.00	2.49005085369569	3.82446e-09	3.25383180190822e-08	Up	gi|443686980|gb|ELT90097.1|/1.22711e-53/hypothetical protein CAPTEDRAFT_218731 [Capitella teleta]	NA	sp|P42519|STAR_DROME/4e-14/Protein Star OS=Drosophila melanogaster GN=S PE=2 SV=1	dmo:Dmoj_GI21985/4e-13/GI21985 gene product from transcript GI21985-RA; K16310 serine/threonine-protein kinase NIM1 [EC:2.7.11.1]	NA	PF05050/1.8E-11/Methyltransferase FkbM domain	NA
CL3212.Contig1_All	1967	1.22	6.84	2.48711517732301	3.69556e-20	5.99506698469535e-19	Up	NA	NA	NA	NA	NA	NA	NA
Unigene3413_All	1789	1.06	5.94	2.48639866623757	3.82902e-16	5.20461373239777e-15	Up	gi|405962314|gb|EKC28005.1|/1.842e-47/BarH-like 1 homeobox protein, partial [Crassostrea gigas]	gi|556994219|ref|XM_006001081.1|/2e-13/PREDICTED: Latimeria chalumnae BarH-like homeobox 2 (BARHL2), mRNA	sp|Q9BZE3|BARH1_HUMAN/7e-44/BarH-like 1 homeobox protein OS=Homo sapiens GN=BARHL1 PE=2 SV=1	crg:105322671/2e-65/barH-like 2 homeobox protein; K09360 BarH-like	NA	PS00027/-/'Homeobox' domain signature.	NA
CL3985.Contig2_All	908	0.68	3.81	2.48618434624298	6.53028e-06	4.00893967697519e-05	Up	gi|27526602|emb|CAC83013.1|/1.27021e-17/caspase-3 [Geodia cydonium]	NA	sp|Q98943|CASP2_CHICK/3e-15/Caspase-2 OS=Gallus gallus GN=CASP2 PE=2 SV=2	crg:105318727/3e-22/caspase-6-like; K02186 caspase 2 [EC:3.4.22.55]	NA	SM00115/1.3E-5/Caspase, interleukin-1 beta converting enzyme (ICE) homologues	NA
Unigene9494_All	1185	18.42	103.13	2.48511909997136	1.7742e-166	2.31793040930232e-164	Up	gi|260898759|tpg|DAA06552.1|/4.38407e-86/TPA_inf: TEPP protein [Lottia gigantea]	NA	sp|Q6IMH0|TEPP_MOUSE/1e-29/Testis, prostate and placenta-expressed protein OS=Mus musculus GN=Tepp PE=2 SV=1	NA	NA	NA	NA
CL854.Contig3_All	510	12.30	68.73	2.48228164379923	1.881718e-45	6.41840642404372e-44	Up	gi|557295304|ref|XP_006030060.1|/1.62308e-12/PREDICTED: LOW QUALITY PROTEIN: leucine-rich repeat-containing protein 15 [Alligator sinensis]	NA	sp|P04918|SAA3_MOUSE/3e-10/Serum amyloid A-3 protein OS=Mus musculus GN=Saa3 PE=2 SV=1	fab:101819743/5e-11/uncharacterized LOC101819743; K17310 serum amyloid A protein	YPO2725/8e-06/---	PF00277/3.0E-15/Serum amyloid A protein	NA
Unigene41207_All	1072	1.43	7.99	2.48218035614959	5.75744e-13	6.54210081553398e-12	Up	NA	NA	NA	NA	NA	NA	NA
Unigene17919_All	855	0.60	3.35	2.48112668973662	4.91522e-05	0.000266892740344094	Up	gi|405958856|gb|EKC24941.1|/2.47078e-89/Glycine receptor subunit alpha-2 [Crassostrea gigas]	NA	sp|P24524|GLRA3_RAT/7e-61/Glycine receptor subunit alpha-3 OS=Rattus norvegicus GN=Glra3 PE=2 SV=1	crg:105321811/1e-69/glycine receptor subunit alpha-3-like; K05195 glycine receptor alpha-3	NA	PR00252/5.2E-12/Neurotransmitter-gated ion channel family signature	biological_process:GO:0006810//transport;cellular_component:GO:0016020//membrane;
Unigene8057_All	513	1.05	5.86	2.48051133675613	4.91522e-05	0.00026699596708567	Up	NA	NA	NA	NA	NA	NA	NA
Unigene41905_All	806	0.64	3.57	2.4797802640291	4.91522e-05	0.000266970152915015	Up	gi|608645026|gb|EZG42658.1|/2.26853e-25/hypothetical protein GNI_239710, partial [Gregarina niphandrodes]	NA	sp|Q05049|MUC1_XENLA/7e-23/Integumentary mucin C.1 (Fragment) OS=Xenopus laevis PE=2 SV=1	dre:100332798/4e-23/muc2; mucin-2; K10955 intestinal mucin-2	YPO2725/7e-12/---	NA	NA
Unigene8947_All	541	0.99	5.52	2.47916783669856	4.91522e-05	0.000267021786248912	Up	NA	NA	NA	NA	NA	NA	NA
Unigene8244_All	3126	1.52	8.47	2.47829064588861	1.296096e-38	3.73012710491803e-37	Up	NA	gi|193734852|gb|EU623933.1|/3e-07/Argopecten irradians clone HWDD051 microsatellite sequence	NA	NA	NA	NA	NA
Unigene18009_All	748	1.81	10.08	2.47743403641671	2.9384e-11	2.96255267767408e-10	Up	gi|405963467|gb|EKC29037.1|/3.17732e-68/hypothetical protein CGI_10017002 [Crassostrea gigas]	gi|514689069|ref|XM_004992053.1|/5e-06/Salpingoeca sp. ATCC 50818 hypothetical protein (PTSG_06715) mRNA, complete cds	sp|Q9DAN9|CQ105_MOUSE/2e-21/Uncharacterized protein C17orf105 homolog OS=Mus musculus PE=2 SV=1	crg:105340114/1e-19/annexin A6-like; K17094 annexin A6	NA	PF13879/1.8E-25/KIAA1430 homologue	NA
Unigene1643_All	662	150.14	835.70	2.4766767477518	0	0	Up	NA	NA	NA	NA	NA	NA	NA
Unigene20006_All	1679	7.28	40.49	2.47555528747776	1.653086e-94	1.15938908e-92	Up	gi|405960271|gb|EKC26210.1|/4.67887e-114/Putative phosphoglycerate mutase [Crassostrea gigas]	gi|602626276|ref|XM_007420037.1|/3e-09/PREDICTED: Python bivittatus phosphoglycerate mutase 2-like (LOC103063543), mRNA	sp|Q54NE6|PGAM_DICDI/5e-99/Probable phosphoglycerate mutase OS=Dictyostelium discoideum GN=gpmA PE=1 SV=1	crg:105347640/9e-115/probable phosphoglycerate mutase; K01834 2,3-bisphosphoglycerate-dependent phosphoglycerate mutase [EC:5.4.2.11]	RSc0353/1e-90/---	PTHR11931/3.0E-165/--	NA
CL3063.Contig3_All	3406	1.82	10.12	2.47519893449561	5.92702e-50	2.22572279117647e-48	Up	gi|405952151|gb|EKC19995.1|/0/Long-chain-fatty-acid--CoA ligase 1 [Crassostrea gigas]	gi|551511347|ref|XM_005807137.1|/7e-18/PREDICTED: Xiphophorus maculatus long-chain-fatty-acid--CoA ligase 1-like (LOC102228381), mRNA	sp|Q9ULC5|ACSL5_HUMAN/0.0/Long-chain-fatty-acid--CoA ligase 5 OS=Homo sapiens GN=ACSL5 PE=1 SV=1	crg:105332999/0.0/long-chain-fatty-acid--CoA ligase 1-like; K01897 long-chain acyl-CoA synthetase [EC:6.2.1.3]	SPBP4H10.11c/1e-80/---	PS00455/-/Putative AMP-binding domain signature.	NA
CL3630.Contig1_All	1378	15.16	84.29	2.47509172930524	7.3722e-159	9.22395215144766e-157	Up	NA	NA	NA	NA	NA	NA	NA
Unigene37042_All	592	0.90	5.00	2.47393118833241	4.91522e-05	0.000266918539545674	Up	gi|405963295|gb|EKC28882.1|/1.04618e-34/hypothetical protein CGI_10009228 [Crassostrea gigas]	NA	NA	NA	NA	NA	NA
CL4140.Contig2_All	1454	5.72	31.70	2.47039578824838	2.75162e-64	1.30778771878173e-62	Up	gi|405965653|gb|EKC31015.1|/1.66187e-141/Adenosine kinase 1 [Crassostrea gigas]	gi|83307319|emb|CT033293.1|/1e-08/Platynereis dumerilii EST IB0AAA23AD04EM1	sp|Q64640|ADK_RAT/8e-109/Adenosine kinase OS=Rattus norvegicus GN=Adk PE=1 SV=3	crg:105347364/3e-142/adenosine kinase 1-like; K00856 adenosine kinase [EC:2.7.1.20]	SPCC338.14/6e-69/---	PTHR10584/1.5E-171/--	NA
CL2035.Contig1_All	1782	0.63	3.49	2.46980330270974	5.29114e-10	4.86570081715502e-09	Up	NA	NA	NA	NA	NA	NA	NA
CL772.Contig2_All	2764	2.08	11.51	2.46823239999114	1.1176e-45	3.83066093959732e-44	Up	NA	NA	NA	NA	NA	NA	NA
CL974.Contig2_All	1851	15.68	86.76	2.46810449355707	4.85404e-221	9.12007555585284e-219	Up	NA	NA	NA	NA	NA	NA	NA
Unigene38336_All	1231	0.66	3.65	2.46735853440893	2.0292e-07	1.48278352757544e-06	Up	NA	NA	NA	NA	NA	NA	NA
Unigene42592_All	991	0.72	3.98	2.46669961910134	1.493464e-06	9.97026982673797e-06	Up	NA	NA	NA	NA	NA	NA	NA
Unigene14020_All	417	2.93	16.19	2.46613041588032	1.516714e-09	1.34140363809824e-08	Up	gi|443710467|gb|ELU04720.1|/4.55185e-10/hypothetical protein CAPTEDRAFT_222978 [Capitella teleta]	NA	NA	NA	NA	NA	NA
CL3855.Contig1_All	2888	3.29	18.17	2.46539893049887	5.08212e-74	2.73208935272727e-72	Up	gi|405951471|gb|EKC19381.1|/0/Serine hydroxymethyltransferase, mitochondrial [Crassostrea gigas]	gi|524926974|ref|XM_005067664.1|/9e-14/PREDICTED: Mesocricetus auratus serine hydroxymethyltransferase 1 (soluble) (Shmt1), mRNA	sp|P34897|GLYM_HUMAN/7e-180/Serine hydroxymethyltransferase, mitochondrial OS=Homo sapiens GN=SHMT2 PE=1 SV=3	crg:105323187/0.0/serine hydroxymethyltransferase, mitochondrial-like; K00600 glycine hydroxymethyltransferase [EC:2.1.2.1]	SPAC24C9.12c/3e-154/---	PTHR11680/0.0/--	NA
CL3027.Contig1_All	738	6.15	33.95	2.46475325890549	3.58958e-34	9.22485934309241e-33	Up	gi|556097916|gb|ESO86568.1|/5.41175e-12/hypothetical protein LOTGIDRAFT_235360 [Lottia gigantea]	NA	sp|Q28HC9|RAM_XENTR/1e-09/RNMT-activating mini protein OS=Xenopus tropicalis GN=fam103a1 PE=3 SV=1	crg:105333004/3e-13/RNMT-activating mini protein-like; K18708 RNMT-activating mini protein	NA	PF15320/9.1E-10/mRNA cap methylation, RNMT-activating mini protein	NA
Unigene10214_All	1723	1.63	8.98	2.46184348051007	1.229028e-22	2.19746451253978e-21	Up	gi|556103680|gb|ESO92332.1|/1.69729e-50/hypothetical protein LOTGIDRAFT_233106 [Lottia gigantea]	NA	sp|Q2NL11|CH074_BOVIN/1e-26/Uncharacterized protein C8orf74 homolog OS=Bos taurus PE=2 SV=1	NA	NA	PF14769/3.0E-13/Flagellar C1a complex subunit C1a-32	NA
Unigene9416_All	762	0.96	5.28	2.4594316186373	1.493464e-06	9.96908514638783e-06	Up	NA	NA	NA	NA	NA	NA	NA
CL4488.Contig2_All	1354	1.08	5.94	2.4594316186373	2.42718e-12	2.64765277747573e-11	Up	gi|405964055|gb|EKC29577.1|/2.88661e-84/hypothetical protein CGI_10027361 [Crassostrea gigas]	NA	sp|Q5CZR5|NATTL_DANRE/9e-06/Natterin-like protein OS=Danio rerio GN=zgc:113413 PE=2 SV=1	tsp:Tsp_04394/3e-23/DNA excision repair protein ERCC-6; K10841 DNA excision repair protein ERCC-6	NA	PF03318/5.8E-8/Clostridium epsilon toxin ETX/Bacillus mosquitocidal toxin MTX2	NA
CL3356.Contig2_All	1562	27.56	151.05	2.45437839091101	0	0	Up	gi|405968937|gb|EKC33960.1|/4.83371e-142/Thymidylate synthase [Crassostrea gigas]	gi|240129499|gb|FJ972199.1|/2e-25/Litopenaeus vannamei thymidylate synthase (TS) mRNA, complete cds	sp|P07607|TYSY_MOUSE/6e-124/Thymidylate synthase OS=Mus musculus GN=Tyms PE=1 SV=1	crg:105330956/1e-142/thymidylate synthase-like; K00560 thymidylate synthase [EC:2.1.1.45]	ECU01g1430/1e-94/---	PR00108/1.7E-51/Thymidylate synthase family signature	biological_process:GO:0006231//dTMP biosynthetic process;GO:0032259//methylation;molecular_function:GO:0004799//thymidylate synthase activity;
CL2676.Contig1_All	535	1.00	5.47	2.45154083301783	2.4589e-05	0.000139998058376406	Up	gi|405964270|gb|EKC29773.1|/8.40859e-29/Glycoprotein 3-alpha-L-fucosyltransferase A [Crassostrea gigas]	NA	sp|Q9VUL9|FUCTA_DROME/2e-26/Glycoprotein 3-alpha-L-fucosyltransferase A OS=Drosophila melanogaster GN=FucTA PE=1 SV=2	crg:105326742/2e-29/glycoprotein 3-alpha-L-fucosyltransferase A-like; K00753 glycoprotein 3-alpha-L-fucosyltransferase [EC:2.4.1.214]	NA	PTHR11929/2.6E-41/--	cellular_component:GO:0016020//membrane;molecular_function:GO:0016740//transferase activity;
Unigene2949_All	578	3.32	18.14	2.4499193091816	1.30116e-14	1.63016428367529e-13	Up	NA	NA	NA	NA	NA	NA	NA
Unigene13870_All	669	1.73	9.45	2.44954229147171	2.55922e-09	2.21119441956321e-08	Up	gi|405955030|gb|EKC22298.1|/9.05689e-34/Cytochrome P450 1A1 [Crassostrea gigas]	NA	sp|P11715|CP17A_RAT/5e-17/Steroid 17-alpha-hydroxylase/17,20 lyase OS=Rattus norvegicus GN=Cyp17a1 PE=1 SV=2	crg:105340777/2e-32/steroid 17-alpha-hydroxylase/17,20 lyase-like; K00512 steroid 17alpha-monooxygenase / 17alpha-hydroxyprogesterone aldolase [EC:1.14.99.9 4.1.2.30]	NA	PR00463/2.9E-8/E-class P450 group I signature	NA
CL4270.Contig2_All	1630	1.44	7.86	2.44846050081629	7.417e-19	1.13596571973828e-17	Up	gi|585676824|ref|XP_006819032.1|/2.89747e-20/PREDICTED: calmodulin-like [Saccoglossus kowalevskii]	gi|222355231|gb|FJ014707.1|/2e-10/Argopecten irradians cytoplasmic copper/zinc superoxide dismutase gene, complete cds	sp|P24044|CALM_PLAFA/7e-21/Calmodulin OS=Plasmodium falciparum PE=3 SV=4	crg:105328005/2e-21/calmodulin-A-like; K02183 calmodulin	SPAC3A12.14/6e-18/---	PTHR10891/1.7E-29/--	molecular_function:GO:0046872//metal ion binding;
Unigene15940_All	859	0.72	3.93	2.44846050081629	1.109792e-05	6.65093823085129e-05	Up	gi|405955091|gb|EKC22335.1|/3.76812e-61/Heat shock 70 kDa protein 12A [Crassostrea gigas]	NA	sp|O43301|HS12A_HUMAN/6e-28/Heat shock 70 kDa protein 12A OS=Homo sapiens GN=HSPA12A PE=1 SV=2	xma:102221101/4e-11/myosin light chain kinase, smooth muscle-like; K00907 myosin-light-chain kinase [EC:2.7.11.18]	NA	PTHR14187/6.7E-39/--	NA
Unigene36463_All	788	0.79	4.31	2.44776331091199	1.109792e-05	6.65022879744e-05	Up	NA	NA	NA	NA	NA	NA	NA
Unigene17375_All	1784	0.84	4.58	2.44688636531818	1.641776e-12	1.81237359261152e-11	Up	gi|556116516|gb|ESP05168.1|/0/hypothetical protein LOTGIDRAFT_102562 [Lottia gigantea]	gi|597768890|ref|XM_007248208.1|/5e-17/PREDICTED: Astyanax mexicanus phosphoglucomutase 1 (pgm1), mRNA	sp|Q08DP0|PGM1_BOVIN/0.0/Phosphoglucomutase-1 OS=Bos taurus GN=PGM1 PE=2 SV=1	crg:105348082/0.0/phosphoglucomutase-1-like; K01835 phosphoglucomutase [EC:5.4.2.2]	SPBC32F12.10/2e-165/---	PTHR22573/1.7E-302/--	NA
CL277.Contig1_All	1643	1.53	8.34	2.44651573075201	7.15812e-20	1.14566628307692e-18	Up	gi|405978740|gb|EKC43104.1|/6.05969e-42/hypothetical protein CGI_10022307 [Crassostrea gigas]	NA	NA	NA	NA	NA	NA
[truncated: 7,442 more rows]
