# Supplementary material for: Detoxification, Apoptosis, and Immune Transcriptomic Responses of the Gill Tissue of Bay Scallop Following Exposure to the Algicide Thiazolidinedione 49
Source: Biomolecules. 2019 Jul 27;9(8):310. doi: 10.3390/biom9080310 (PMC6722943; doi:10.3390/biom9080310)
Supplement: Supplementary file 1 [file biomolecules-09-00310-s001.zip › Supplementary file 1.xlsx]

## Sheet: Sheet1
All primers used in our validation analysis
Primers used for Fe/Mn SOD
Fe/Mn SOD-F	5' GTGCCTCTACTGCTGTCC 3'
Fe/Mn SOD-R	5' TGAAGTGGGTCCTGGTTA 3'
Primers used for Cu/Zn SOD
Cu/Zn SOD-F	5' CCCAGAAGGTAAAGAGCAT 3'
Cu/Zn SOD-R	5' TCCTCCAGCATTACCCGTTG 3'
Primers used for GST-Kappa
GST-Kappa-F	5' GACCAAGGGATTTCTGATGAG 3'
GST-Kappa-R	5' ATGAGCGACAATAATAGGGGAT 3'
Primers used for ACP
ACP-F	5' AGACAGAACCCGACAACTC 3'
ACP-R	5' GCTATGAGGCTGATTAGAAGG 3'
Primers used for NOX-3
NOX-3-F	5' GCACATTTGATGGAGGGTAT 3'
NOX-3-R	5' TATCTCACAAGAGGCTGGGAC 3'
Primers used for HSP70
HSP70-F	5' GGACTGGCTTGTGAGACT 3'
HSP70-R	5' CCTACAGAATGTGATGGTGG 3'
Primers used for mo-A
mo-A-F	5' GGGGAGCATCTTTAATCG 3'
mo-A-R	5' ACTGGCTGGTTCTTCACA 3'
Primers used for Nfr2
Nfr2-F	5' AAATAGACCACGCACCCG 3'
Nfr2-R	5' ATGGCATCCAACAAGAACA 3'
Primers used for CAT
CAT-F	5' ACTCCAGTTGGTGTCCGT 3'
CAT-R	5' AGATTGGCGTGTTGTTGC 3'
Primers used for NQO1
NQO1-F	5' CCAAGTACAACTACGGCTCT 3'
NQO1-R	5' TGATGAAGGTGGACGCTA 3'
